# Supplementary material for: Biological Insights into Chemotherapy Resistance in Ovarian Cancer
Source: Int J Mol Sci. 2019 Apr 30;20(9):2131. doi: 10.3390/ijms20092131 (PMC6547356; doi:10.3390/ijms20092131)
Supplement: Supplementary file 1 [file ijms-20-02131-s001.zip]

Archive with 1 entries (1 files):
- ijms-492449-supplementary.xlsx
