# Supplementary material for: Biological Insights into Chemotherapy Resistance in Ovarian Cancer
Source: Int J Mol Sci. 2019 Apr 30;20(9):2131. doi: 10.3390/ijms20092131 (PMC6547356; doi:10.3390/ijms20092131)
Supplement: Supplementary file 1 [file ijms-20-02131-s001.zip › ijms-492449-supplementary.xlsx]

## Sheet: S1
Supplemental Table S1: Molecular subtype classification comparing original TCGA clusters to clusters defined using RNASeq
			Percent different	0.171779
Totals	489			84
	TCGA ID	Original TCGA cluster	Clusters assigned using RNASeq data	RNASeq cluster differs from original
	TCGA.04.1336.01A.01R	Differentiated	differentiated
	TCGA.04.1342.01A.01R	Differentiated	differentiated
	TCGA.04.1349.01A.01R	Differentiated	differentiated
	TCGA.04.1356.01A.01R	Differentiated	differentiated
	TCGA.04.1361.01A.01R	Differentiated	differentiated
	TCGA.04.1362.01A.01R	Differentiated	differentiated
	TCGA.04.1367.01A.01R	Differentiated	differentiated
	TCGA.04.1517.01A.01R	Differentiated	differentiated
	TCGA.04.1536.01A.01R	Differentiated	differentiated
	TCGA.04.1638.01A.01R	Differentiated	differentiated
	TCGA.04.1648.01A.01R	Differentiated	differentiated
	TCGA.04.1649.01A.01R	Differentiated	differentiated
	TCGA.04.1651.01A.01R	Differentiated	differentiated
	TCGA.04.1652.01A.01R	Differentiated	differentiated
	TCGA.04.1654.01A.02R	Differentiated	differentiated
	TCGA.09.0367.01A.01R	Differentiated	differentiated
	TCGA.09.1659.01B.01R	Differentiated	differentiated
	TCGA.09.1665.01B.01R	Differentiated	differentiated
	TCGA.09.2045.01A.01R	Differentiated	differentiated
	TCGA.10.0931.01A.01R	Differentiated	differentiated
	TCGA.10.0934.01A.02R	Differentiated	differentiated
	TCGA.10.0936.01A.01R	Differentiated	differentiated
	TCGA.10.0937.01A.02R	Differentiated	differentiated
	TCGA.13.0720.01A.01R	Differentiated	differentiated
	TCGA.13.0724.01A.01R	Differentiated	differentiated
	TCGA.13.0726.01A.01R	Differentiated	differentiated
	TCGA.13.0751.01A.01R	Differentiated	differentiated
	TCGA.13.0765.01A.01R	Differentiated	differentiated
	TCGA.13.0791.01A.01R	Differentiated	differentiated
	TCGA.13.0797.01A.01R	Differentiated	differentiated
	TCGA.13.0803.01A.01R	Differentiated	differentiated
	TCGA.13.0804.01A.01R	Differentiated	differentiated
	TCGA.13.0884.01B.01R	Differentiated	differentiated
	TCGA.13.0887.01A.01R	Differentiated	differentiated
	TCGA.13.0891.01A.01R	Differentiated	differentiated
	TCGA.13.0903.01A.01R	Differentiated	differentiated
	TCGA.13.0904.01A.02R	Differentiated	differentiated
	TCGA.13.0905.01B.01R	Differentiated	differentiated
	TCGA.13.0912.01A.01R	Differentiated	differentiated
	TCGA.13.0921.01A.01R	Differentiated	differentiated
	TCGA.13.0923.01A.01R	Differentiated	differentiated
	TCGA.13.1403.01A.01R	Differentiated	differentiated
	TCGA.13.1495.01A.01R	Differentiated	differentiated
	TCGA.13.1500.01A.01R	Differentiated	differentiated
	TCGA.13.1510.01A.02R	Differentiated	differentiated
	TCGA.20.1686.01A.01R	Differentiated	differentiated
	TCGA.20.1687.01A.01R	Differentiated	differentiated
	TCGA.23.1021.01B.01R	Differentiated	differentiated
	TCGA.23.1023.01A.02R	Differentiated	differentiated
	TCGA.23.1028.01A.01R	Differentiated	differentiated
	TCGA.23.1029.01B.01R	Differentiated	differentiated
	TCGA.23.1030.01A.02R	Differentiated	differentiated
	TCGA.23.1111.01A.01R	Differentiated	differentiated
	TCGA.23.1124.01A.01R	Differentiated	differentiated
	TCGA.23.2072.01A.01R	Differentiated	differentiated
	TCGA.24.0966.01A.01R	Differentiated	differentiated
	TCGA.24.0979.01A.01R	Differentiated	differentiated
	TCGA.24.0980.01A.01R	Differentiated	differentiated
	TCGA.24.1103.01A.01R	Differentiated	differentiated
	TCGA.24.1104.01A.01R	Differentiated	differentiated
	TCGA.24.1413.01A.01R	Differentiated	differentiated
	TCGA.24.1416.01A.01R	Differentiated	differentiated
	TCGA.24.1423.01A.01R	Differentiated	differentiated
	TCGA.24.1431.01A.01R	Differentiated	differentiated
	TCGA.24.1466.01A.01R	Differentiated	differentiated
	TCGA.24.1467.01A.01R	Differentiated	differentiated
	TCGA.24.1471.01A.01R	Differentiated	differentiated
	TCGA.24.1552.01A.01R	Differentiated	differentiated
	TCGA.24.1555.01A.01R	Differentiated	differentiated
	TCGA.24.1557.01A.01R	Differentiated	differentiated
	TCGA.24.1565.01A.01R	Differentiated	differentiated
	TCGA.24.1604.01A.01R	Differentiated	differentiated
	TCGA.24.1616.01A.01R	Differentiated	differentiated
	TCGA.24.1844.01A.01R	Differentiated	differentiated
	TCGA.24.1845.01A.01R	Differentiated	differentiated
	TCGA.24.1923.01A.01R	Differentiated	differentiated
	TCGA.24.2023.01A.01R	Differentiated	differentiated
	TCGA.24.2038.01A.01R	Differentiated	differentiated
	TCGA.24.2297.01A.01R	Differentiated	differentiated
	TCGA.25.1314.01A.01R	Differentiated	differentiated
	TCGA.25.1321.01A.01R	Differentiated	differentiated
	TCGA.25.1625.01A.01R	Differentiated	differentiated
	TCGA.25.1631.01A.01R	Differentiated	differentiated
	TCGA.25.2391.01A.01R	Differentiated	differentiated
	TCGA.25.2397.01A.01R	Differentiated	differentiated
	TCGA.29.1696.01A.01R	Differentiated	differentiated
	TCGA.29.1771.01A.01R	Differentiated	differentiated
	TCGA.30.1714.01A.02R	Differentiated	differentiated
	TCGA.30.1880.01A.01R	Differentiated	differentiated
	TCGA.31.1944.01A.01R	Differentiated	differentiated
	TCGA.36.1568.01A.01R	Differentiated	differentiated
	TCGA.36.1570.01A.01R	Differentiated	differentiated
	TCGA.57.1584.01A.01R	Differentiated	differentiated
	TCGA.57.1993.01A.01R	Differentiated	differentiated
	TCGA.59.2348.01A.01R	Differentiated	differentiated
	TCGA.59.2355.01A.01R	Differentiated	differentiated
	TCGA.61.1728.01A.01R	Differentiated	differentiated
	TCGA.61.1736.01B.01R	Differentiated	differentiated
	TCGA.61.1899.01A.01R	Differentiated	differentiated
	TCGA.61.1901.01A.01R	Differentiated	differentiated
	TCGA.61.1904.01A.01R	Differentiated	differentiated
	TCGA.61.1906.01A.01R	Differentiated	differentiated
	TCGA.61.1910.01A.01R	Differentiated	differentiated
	TCGA.61.2016.01A.01R	Differentiated	differentiated
	TCGA.61.2092.01A.01R	Differentiated	differentiated
	TCGA.61.2097.01A.02R	Differentiated	differentiated
	TCGA.61.2109.01A.01R	Differentiated	differentiated
	TCGA.61.2110.01A.01R	Differentiated	differentiated
	TCGA.25.1318.01A.01R	Differentiated	differentiated
	TCGA.09.1666.01A.01R	Differentiated	differentiated
	TCGA.09.1670.01A.01R	Differentiated	differentiated
	TCGA.13.0883.01A.02R	Differentiated	differentiated
	TCGA.24.1464.01A.01R	Differentiated	differentiated
	TCGA.29.1778.01A.01R	Differentiated	differentiated
	TCGA.61.1918.01A.01R	Differentiated	differentiated
	TCGA.61.2008.01A.02R	Differentiated	differentiated
	TCGA.09.2056.01B.01R	Differentiated	immunoreactive	x
	TCGA.23.1118.01A.01R	Differentiated	immunoreactive	x
	TCGA.09.1662.01A.01R	Differentiated	immunoreactive	x
	TCGA.13.0761.01A.01R	Differentiated	immunoreactive	x
	TCGA.23.1026.01B.01R	Differentiated	immunoreactive	x
	TCGA.24.2262.01A.01R	Differentiated	immunoreactive	x
	TCGA.25.2409.01A.01R	Differentiated	immunoreactive	x
	TCGA.23.2081.01A.01R	Differentiated	mesenchymal	x
	TCGA.29.1694.01A.01R	Differentiated	mesenchymal	x
	TCGA.61.1724.01A.01R	Differentiated	mesenchymal	x
	TCGA.13.1482.01A.01R	Differentiated	mesenchymal	x
	TCGA.13.1511.01A.01R	Differentiated	mesenchymal	x
	TCGA.23.1027.01A.02R	Differentiated	mesenchymal	x
	TCGA.24.1562.01A.01R	Differentiated	mesenchymal	x
	TCGA.24.2024.01A.02R	Differentiated	mesenchymal	x
	TCGA.24.2271.01A.01R	Differentiated	mesenchymal	x
	TCGA.29.1776.01A.01R	Differentiated	mesenchymal	x
	TCGA.61.2101.01A.01R	Differentiated	mesenchymal	x
	TCGA.24.1105.01A.01R	Differentiated	proliferative	x
	TCGA.13.0893.01B.01R	Immunoreactive	differentiated	x
	TCGA.13.1488.01A.01R	Immunoreactive	differentiated	x
	TCGA.23.2084.01A.02R	Immunoreactive	differentiated	x
	TCGA.13.0764.01A.03R	Immunoreactive	differentiated	x
	TCGA.13.0792.01A.01R	Immunoreactive	differentiated	x
	TCGA.31.1950.01A.01R	Immunoreactive	differentiated	x
	TCGA.61.1738.01A.01R	Immunoreactive	differentiated	x
	TCGA.04.1346.01A.01R	Immunoreactive	immunoreactive
	TCGA.09.2051.01A.01R	Immunoreactive	immunoreactive
	TCGA.13.0795.01A.01R	Immunoreactive	immunoreactive
	TCGA.24.1556.01A.01R	Immunoreactive	immunoreactive
	TCGA.24.2026.01A.01R	Immunoreactive	immunoreactive
	TCGA.36.1578.01A.01R	Immunoreactive	immunoreactive
	TCGA.61.2104.01A.01R	Immunoreactive	immunoreactive
	TCGA.04.1348.01A.01R	Immunoreactive	immunoreactive
	TCGA.04.1357.01A.01R	Immunoreactive	immunoreactive
	TCGA.04.1365.01A.01R	Immunoreactive	immunoreactive
	TCGA.09.0366.01A.01R	Immunoreactive	immunoreactive
	TCGA.09.1667.01C.01R	Immunoreactive	immunoreactive
	TCGA.09.1668.01B.01R	Immunoreactive	immunoreactive
	TCGA.09.2044.01B.01R	Immunoreactive	immunoreactive
	TCGA.13.0723.01A.02R	Immunoreactive	immunoreactive
	TCGA.13.0755.01A.01R	Immunoreactive	immunoreactive
	TCGA.13.0801.01A.01R	Immunoreactive	immunoreactive
	TCGA.13.0885.01A.02R	Immunoreactive	immunoreactive
	TCGA.13.0889.01A.01R	Immunoreactive	immunoreactive
	TCGA.13.0924.01A.01R	Immunoreactive	immunoreactive
	TCGA.13.1484.01A.01R	Immunoreactive	immunoreactive
	TCGA.13.1496.01A.01R	Immunoreactive	immunoreactive
	TCGA.13.1498.01A.01R	Immunoreactive	immunoreactive
	TCGA.13.1507.01A.01R	Immunoreactive	immunoreactive
	TCGA.13.2060.01A.01R	Immunoreactive	immunoreactive
	TCGA.20.0987.01A.02R	Immunoreactive	immunoreactive
	TCGA.20.0991.01A.01R	Immunoreactive	immunoreactive
	TCGA.20.1685.01A.01R	Immunoreactive	immunoreactive
	TCGA.23.1120.01A.02R	Immunoreactive	immunoreactive
	TCGA.23.1123.01A.01R	Immunoreactive	immunoreactive
	TCGA.23.2077.01A.01R	Immunoreactive	immunoreactive
	TCGA.23.2079.01A.01R	Immunoreactive	immunoreactive
	TCGA.24.0968.01A.01R	Immunoreactive	immunoreactive
	TCGA.24.1417.01A.01R	Immunoreactive	immunoreactive
	TCGA.24.1428.01A.01R	Immunoreactive	immunoreactive
	TCGA.24.1436.01A.01R	Immunoreactive	immunoreactive
	TCGA.24.1470.01A.01R	Immunoreactive	immunoreactive
	TCGA.24.1549.01A.01R	Immunoreactive	immunoreactive
	TCGA.24.1551.01A.01R	Immunoreactive	immunoreactive
	TCGA.24.1553.01A.01R	Immunoreactive	immunoreactive
	TCGA.24.1842.01A.01R	Immunoreactive	immunoreactive
	TCGA.24.1843.01A.01R	Immunoreactive	immunoreactive
	TCGA.24.1846.01A.01R	Immunoreactive	immunoreactive
	TCGA.24.1847.01A.01R	Immunoreactive	immunoreactive
	TCGA.24.1924.01A.01R	Immunoreactive	immunoreactive
	TCGA.24.1930.01A.01R	Immunoreactive	immunoreactive
	TCGA.24.2261.01A.01R	Immunoreactive	immunoreactive
	TCGA.24.2267.01A.01R	Immunoreactive	immunoreactive
	TCGA.24.2281.01A.01R	Immunoreactive	immunoreactive
	TCGA.24.2290.01A.01R	Immunoreactive	immunoreactive
	TCGA.25.1313.01A.01R	Immunoreactive	immunoreactive
	TCGA.25.1322.01A.01R	Immunoreactive	immunoreactive
	TCGA.25.1630.01A.01R	Immunoreactive	immunoreactive
	TCGA.25.1878.01A.01R	Immunoreactive	immunoreactive
	TCGA.25.2392.01A.01R	Immunoreactive	immunoreactive
	TCGA.25.2396.01A.01R	Immunoreactive	immunoreactive
	TCGA.29.1688.01A.01R	Immunoreactive	immunoreactive
	TCGA.29.1699.01A.01R	Immunoreactive	immunoreactive
	TCGA.29.1701.01A.01R	Immunoreactive	immunoreactive
	TCGA.29.1707.01A.01R	Immunoreactive	immunoreactive
	TCGA.29.1710.01A.02R	Immunoreactive	immunoreactive
	TCGA.29.1711.01A.01R	Immunoreactive	immunoreactive
	TCGA.29.1761.01A.01R	Immunoreactive	immunoreactive
	TCGA.29.1781.01A.01R	Immunoreactive	immunoreactive
	TCGA.29.1784.01A.02R	Immunoreactive	immunoreactive
	TCGA.29.1785.01A.01R	Immunoreactive	immunoreactive
	TCGA.29.2427.01A.01R	Immunoreactive	immunoreactive
	TCGA.29.2428.01A.01R	Immunoreactive	immunoreactive
	TCGA.30.1856.01A.01R	Immunoreactive	immunoreactive
	TCGA.30.1860.01A.01R	Immunoreactive	immunoreactive
	TCGA.31.1953.01A.01R	Immunoreactive	immunoreactive
	TCGA.31.1956.01A.01R	Immunoreactive	immunoreactive
	TCGA.36.1581.01A.01R	Immunoreactive	immunoreactive
	TCGA.57.1994.01A.01R	Immunoreactive	immunoreactive
	TCGA.59.2351.01A.01R	Immunoreactive	immunoreactive
	TCGA.61.1740.01A.01R	Immunoreactive	immunoreactive
	TCGA.61.1895.01A.01R	Immunoreactive	immunoreactive
	TCGA.61.1907.01A.01R	Immunoreactive	immunoreactive
	TCGA.61.1911.01A.01R	Immunoreactive	immunoreactive
	TCGA.61.1913.01A.01R	Immunoreactive	immunoreactive
	TCGA.61.1914.01A.01R	Immunoreactive	immunoreactive
	TCGA.61.1915.01A.01R	Immunoreactive	immunoreactive
	TCGA.61.1995.01A.01R	Immunoreactive	immunoreactive
	TCGA.61.2000.01A.01R	Immunoreactive	immunoreactive
	TCGA.61.2002.01A.01R	Immunoreactive	immunoreactive
	TCGA.61.2012.01A.01R	Immunoreactive	immunoreactive
	TCGA.61.2094.01A.01R	Immunoreactive	immunoreactive
	TCGA.13.0805.01A.01R	Immunoreactive	immunoreactive
	TCGA.13.0897.01A.01R	Immunoreactive	immunoreactive
	TCGA.24.2029.01A.01R	Immunoreactive	immunoreactive
	TCGA.24.2288.01A.01R	Immunoreactive	immunoreactive
	TCGA.30.1855.01A.01R	Immunoreactive	immunoreactive
	TCGA.30.1887.01A.01R	Immunoreactive	immunoreactive
	TCGA.36.1574.01A.01R	Immunoreactive	mesenchymal	x
	TCGA.61.1725.01A.01R	Immunoreactive	mesenchymal	x
	TCGA.13.1410.01A.01R	Immunoreactive	mesenchymal	x
	TCGA.24.1435.01A.01R	Immunoreactive	mesenchymal	x
	TCGA.29.1769.01A.01R	Immunoreactive	mesenchymal	x
	TCGA.24.1474.01A.01R	Immunoreactive	proliferative	x
	TCGA.13.0760.01A.01R	Immunoreactive	Data not available	x
	TCGA.24.1564.01A.01R	Mesenchymal	immunoreactive	x
	TCGA.29.1783.01A.01R	Mesenchymal	immunoreactive	x
	TCGA.13.0768.01A.01R	Mesenchymal	immunoreactive	x
	TCGA.13.0911.01A.01R	Mesenchymal	immunoreactive	x
	TCGA.13.1411.01A.01R	Mesenchymal	immunoreactive	x
	TCGA.24.1545.01A.01R	Mesenchymal	immunoreactive	x
	TCGA.25.2399.01A.01R	Mesenchymal	immunoreactive	x
	TCGA.25.2401.01A.01R	Mesenchymal	immunoreactive	x
	TCGA.29.1690.01A.01R	Mesenchymal	immunoreactive	x
	TCGA.29.1695.01A.01R	Mesenchymal	immunoreactive	x
	TCGA.31.1951.01A.01R	Mesenchymal	immunoreactive	x
	TCGA.61.2095.01A.01R	Mesenchymal	immunoreactive	x
	TCGA.10.0930.01A.02R	Mesenchymal	mesenchymal
	TCGA.13.1512.01A.01R	Mesenchymal	mesenchymal
	TCGA.24.1849.01A.01R	Mesenchymal	mesenchymal
	TCGA.25.1326.01A.01R	Mesenchymal	mesenchymal
	TCGA.29.1764.01A.01R	Mesenchymal	mesenchymal
	TCGA.61.1919.01A.01R	Mesenchymal	mesenchymal
	TCGA.61.1998.01A.01R	Mesenchymal	mesenchymal
	TCGA.61.2003.01A.01R	Mesenchymal	mesenchymal
	TCGA.61.2113.01A.01R	Mesenchymal	mesenchymal
	TCGA.04.1332.01A.01R	Mesenchymal	mesenchymal
	TCGA.04.1337.01A.01R	Mesenchymal	mesenchymal
	TCGA.04.1338.01A.01R	Mesenchymal	mesenchymal
	TCGA.04.1343.01A.01R	Mesenchymal	mesenchymal
	TCGA.04.1530.01A.02R	Mesenchymal	mesenchymal
	TCGA.13.0714.01A.01R	Mesenchymal	mesenchymal
	TCGA.13.0793.01A.01R	Mesenchymal	mesenchymal
	TCGA.13.0807.01B.01R	Mesenchymal	mesenchymal
	TCGA.13.0886.01A.01R	Mesenchymal	mesenchymal
	TCGA.13.0890.01A.01R	Mesenchymal	mesenchymal
	TCGA.13.0894.01B.01R	Mesenchymal	mesenchymal
	TCGA.13.0900.01B.01R	Mesenchymal	mesenchymal
	TCGA.13.0908.01B.01R	Mesenchymal	mesenchymal
	TCGA.13.0919.01A.01R	Mesenchymal	mesenchymal
	TCGA.13.1405.01A.01R	Mesenchymal	mesenchymal
	TCGA.13.1408.01A.01R	Mesenchymal	mesenchymal
	TCGA.13.1412.01A.01R	Mesenchymal	mesenchymal
	TCGA.13.1481.01A.01R	Mesenchymal	mesenchymal
	TCGA.13.1483.01A.01R	Mesenchymal	mesenchymal
	TCGA.13.1485.01A.02R	Mesenchymal	mesenchymal
	TCGA.13.1487.01A.01R	Mesenchymal	mesenchymal
	TCGA.13.1494.01A.01R	Mesenchymal	mesenchymal
	TCGA.13.1501.01A.01R	Mesenchymal	mesenchymal
	TCGA.13.1504.01A.01R	Mesenchymal	mesenchymal
	TCGA.13.1505.01A.01R	Mesenchymal	mesenchymal
	TCGA.13.1509.01A.01R	Mesenchymal	mesenchymal
	TCGA.20.1682.01A.01R	Mesenchymal	mesenchymal
	TCGA.23.1116.01A.01R	Mesenchymal	mesenchymal
	TCGA.23.1117.01A.02R	Mesenchymal	mesenchymal
	TCGA.23.2078.01A.01R	Mesenchymal	mesenchymal
	TCGA.24.0970.01B.01R	Mesenchymal	mesenchymal
	TCGA.24.0975.01A.02R	Mesenchymal	mesenchymal
	TCGA.24.1418.01A.01R	Mesenchymal	mesenchymal
	TCGA.24.1422.01A.01R	Mesenchymal	mesenchymal
	TCGA.24.1425.01A.02R	Mesenchymal	mesenchymal
	TCGA.24.1427.01A.01R	Mesenchymal	mesenchymal
	TCGA.24.1434.01A.01R	Mesenchymal	mesenchymal
	TCGA.24.1463.01A.01R	Mesenchymal	mesenchymal
	TCGA.24.1546.01A.01R	Mesenchymal	mesenchymal
	TCGA.24.1563.01A.01R	Mesenchymal	mesenchymal
	TCGA.24.1928.01A.01R	Mesenchymal	mesenchymal
	TCGA.24.2033.01A.01R	Mesenchymal	mesenchymal
	TCGA.24.2035.01A.01R	Mesenchymal	mesenchymal
	TCGA.24.2280.01A.01R	Mesenchymal	mesenchymal
	TCGA.24.2289.01A.01R	Mesenchymal	mesenchymal
	TCGA.24.2293.01A.01R	Mesenchymal	mesenchymal
	TCGA.24.2298.01A.01R	Mesenchymal	mesenchymal
	TCGA.25.1320.01A.01R	Mesenchymal	mesenchymal
	TCGA.25.1328.01A.01R	Mesenchymal	mesenchymal
	TCGA.25.1329.01A.01R	Mesenchymal	mesenchymal
	TCGA.25.1623.01A.01R	Mesenchymal	mesenchymal
	TCGA.25.1626.01A.01R	Mesenchymal	mesenchymal
	TCGA.25.1628.01A.01R	Mesenchymal	mesenchymal
	TCGA.25.1633.01A.01R	Mesenchymal	mesenchymal
	TCGA.25.1635.01A.01R	Mesenchymal	mesenchymal
	TCGA.25.2042.01A.01R	Mesenchymal	mesenchymal
	TCGA.25.2398.01A.01R	Mesenchymal	mesenchymal
	TCGA.25.2404.01A.01R	Mesenchymal	mesenchymal
	TCGA.25.2408.01A.01R	Mesenchymal	mesenchymal
	TCGA.29.1693.01A.01R	Mesenchymal	mesenchymal
	TCGA.29.1698.01A.01R	Mesenchymal	mesenchymal
	TCGA.29.1705.01A.01R	Mesenchymal	mesenchymal
	TCGA.29.1766.01A.01R	Mesenchymal	mesenchymal
	TCGA.29.1768.01A.01R	Mesenchymal	mesenchymal
	TCGA.29.1770.01A.01R	Mesenchymal	mesenchymal
	TCGA.29.1777.01A.01R	Mesenchymal	mesenchymal
	TCGA.30.1718.01A.01R	Mesenchymal	mesenchymal
	TCGA.30.1857.01A.02R	Mesenchymal	mesenchymal
	TCGA.30.1861.01A.01R	Mesenchymal	mesenchymal
	TCGA.30.1862.01A.02R	Mesenchymal	mesenchymal
	TCGA.30.1867.01A.01R	Mesenchymal	mesenchymal
	TCGA.30.1891.01A.01R	Mesenchymal	mesenchymal
	TCGA.30.1892.01A.01R	Mesenchymal	mesenchymal
	TCGA.31.1946.01A.01R	Mesenchymal	mesenchymal
	TCGA.31.1959.01A.01R	Mesenchymal	mesenchymal
	TCGA.36.1569.01A.01R	Mesenchymal	mesenchymal
	TCGA.36.1576.01A.01R	Mesenchymal	mesenchymal
	TCGA.36.1580.01A.01R	Mesenchymal	mesenchymal
	TCGA.57.1585.01A.01R	Mesenchymal	mesenchymal
	TCGA.59.2354.01A.01R	Mesenchymal	mesenchymal
	TCGA.61.1721.01A.01R	Mesenchymal	mesenchymal
	TCGA.61.1737.01A.01R	Mesenchymal	mesenchymal
	TCGA.61.2009.01A.01R	Mesenchymal	mesenchymal
	TCGA.61.1733.01A.01R	Mesenchymal	mesenchymal
	TCGA.13.1499.01A.01R	Mesenchymal	proliferative	x
	TCGA.24.1550.01A.01R	Mesenchymal	proliferative	x
	TCGA.24.2254.01A.01R	Mesenchymal	proliferative	x
	TCGA.61.2102.01A.01R	Mesenchymal	proliferative	x
	TCGA.04.1525.01A.01R	Proliferative	differentiated	x
	TCGA.04.1542.01A.01R	Proliferative	differentiated	x
	TCGA.13.0762.01A.01R	Proliferative	differentiated	x
	TCGA.13.1489.01A.01R	Proliferative	differentiated	x
	TCGA.13.1491.01A.01R	Proliferative	differentiated	x
	TCGA.13.1506.01A.01R	Proliferative	differentiated	x
	TCGA.23.1107.01A.01R	Proliferative	differentiated	x
	TCGA.24.1560.01A.01R	Proliferative	differentiated	x
	TCGA.24.1603.01A.01R	Proliferative	differentiated	x
	TCGA.24.1614.01A.01R	Proliferative	differentiated	x
	TCGA.30.1853.01A.02R	Proliferative	differentiated	x
	TCGA.57.1583.01A.01R	Proliferative	differentiated	x
	TCGA.25.1319.01A.01R	Proliferative	differentiated	x
	TCGA.04.1519.01A.01R	Proliferative	differentiated	x
	TCGA.10.0928.01A.02R	Proliferative	differentiated	x
	TCGA.10.0938.01A.02R	Proliferative	differentiated	x
	TCGA.13.0766.01A.02R	Proliferative	differentiated	x
	TCGA.13.0799.01A.01R	Proliferative	differentiated	x
	TCGA.23.1024.01A.02R	Proliferative	differentiated	x
	TCGA.23.1032.01A.02R	Proliferative	differentiated	x
	TCGA.25.2400.01A.01R	Proliferative	differentiated	x
	TCGA.29.1703.01A.01R	Proliferative	differentiated	x
	TCGA.30.1866.01A.02R	Proliferative	differentiated	x
	TCGA.57.1586.01A.02R	Proliferative	differentiated	x
	TCGA.13.1497.01A.01R	Proliferative	immunoreactive	x
	TCGA.25.1325.01A.01R	Proliferative	immunoreactive	x
	TCGA.23.1119.01A.02R	Proliferative	immunoreactive	x
	TCGA.61.1917.01A.01R	Proliferative	immunoreactive	x
	TCGA.13.0725.01A.01R	Proliferative	mesenchymal	x
	TCGA.13.1404.01A.01R	Proliferative	mesenchymal	x
	TCGA.23.1109.01A.01R	Proliferative	mesenchymal	x
	TCGA.29.2414.01A.02R	Proliferative	mesenchymal	x
	TCGA.13.0901.01B.01R	Proliferative	mesenchymal	x
	TCGA.23.1113.01A.01R	Proliferative	mesenchymal	x
	TCGA.57.1582.01A.01R	Proliferative	mesenchymal	x
	TCGA.04.1331.01A.01R	Proliferative	proliferative
	TCGA.04.1341.01A.01R	Proliferative	proliferative
	TCGA.13.1477.01A.01R	Proliferative	proliferative
	TCGA.24.1850.01A.01R	Proliferative	proliferative
	TCGA.24.2260.01A.01R	Proliferative	proliferative
	TCGA.25.1317.01A.01R	Proliferative	proliferative
	TCGA.13.0727.01A.01R	Proliferative	proliferative
	TCGA.04.1347.01A.01R	Proliferative	proliferative
	TCGA.04.1350.01A.01R	Proliferative	proliferative
	TCGA.04.1364.01A.01R	Proliferative	proliferative
	TCGA.04.1514.01A.01R	Proliferative	proliferative
	TCGA.04.1646.01A.01R	Proliferative	proliferative
	TCGA.04.1655.01A.01R	Proliferative	proliferative
	TCGA.09.0364.01A.02R	Proliferative	proliferative
	TCGA.09.0369.01A.01R	Proliferative	proliferative
	TCGA.09.1661.01B.01R	Proliferative	proliferative
	TCGA.09.1669.01A.01R	Proliferative	proliferative
	TCGA.09.1673.01A.01R	Proliferative	proliferative
	TCGA.09.1674.01A.01R	Proliferative	proliferative
	TCGA.09.2048.01A.01R	Proliferative	proliferative
	TCGA.09.2049.01D.01R	Proliferative	proliferative
	TCGA.09.2050.01A.01R	Proliferative	proliferative
	TCGA.09.2053.01C.01R	Proliferative	proliferative
	TCGA.09.2054.01A.01R	Proliferative	proliferative
	TCGA.10.0926.01A.01R	Proliferative	proliferative
	TCGA.10.0927.01A.02R	Proliferative	proliferative
	TCGA.10.0933.01A.01R	Proliferative	proliferative
	TCGA.10.0935.01A.02R	Proliferative	proliferative
	TCGA.13.0717.01A.01R	Proliferative	proliferative
	TCGA.13.0730.01A.01R	Proliferative	proliferative
	TCGA.13.0757.01A.01R	Proliferative	proliferative
	TCGA.13.0794.01A.01R	Proliferative	proliferative
	TCGA.13.0800.01A.01R	Proliferative	proliferative
	TCGA.13.0802.01A.01R	Proliferative	proliferative
	TCGA.13.0888.01A.01R	Proliferative	proliferative
	TCGA.13.0899.01A.01R	Proliferative	proliferative
	TCGA.13.0906.01A.01R	Proliferative	proliferative
	TCGA.13.0910.01A.01R	Proliferative	proliferative
	TCGA.13.0913.01A.01R	Proliferative	proliferative
	TCGA.13.0916.01A.01R	Proliferative	proliferative
	TCGA.13.0920.01A.01R	Proliferative	proliferative
	TCGA.13.1407.01A.01R	Proliferative	proliferative
	TCGA.13.1409.01A.01R	Proliferative	proliferative
	TCGA.13.1492.01A.01R	Proliferative	proliferative
	TCGA.20.0990.01A.01R	Proliferative	proliferative
	TCGA.20.1683.01A.01R	Proliferative	proliferative
	TCGA.20.1684.01A.01R	Proliferative	proliferative
	TCGA.23.1022.01A.01R	Proliferative	proliferative
	TCGA.23.1031.01A.01R	Proliferative	proliferative
	TCGA.23.1110.01A.01R	Proliferative	proliferative
	TCGA.23.1114.01B.01R	Proliferative	proliferative
	TCGA.23.1121.01A.01R	Proliferative	proliferative
	TCGA.23.1122.01A.01R	Proliferative	proliferative
	TCGA.23.1809.01A.01R	Proliferative	proliferative
	TCGA.24.0982.01A.01R	Proliferative	proliferative
	TCGA.24.1419.01A.01R	Proliferative	proliferative
	TCGA.24.1424.01A.01R	Proliferative	proliferative
	TCGA.24.1426.01A.01R	Proliferative	proliferative
	TCGA.24.1430.01A.01R	Proliferative	proliferative
	TCGA.24.1469.01A.01R	Proliferative	proliferative
	TCGA.24.1544.01A.01R	Proliferative	proliferative
	TCGA.24.1548.01A.01R	Proliferative	proliferative
	TCGA.24.1558.01A.01R	Proliferative	proliferative
	TCGA.24.1567.01A.01R	Proliferative	proliferative
	TCGA.24.1920.01A.01R	Proliferative	proliferative
	TCGA.24.2019.01A.02R	Proliferative	proliferative
	TCGA.24.2020.01A.01R	Proliferative	proliferative
	TCGA.24.2027.01A.01R	Proliferative	proliferative
	TCGA.24.2030.01A.01R	Proliferative	proliferative
	TCGA.24.2036.01A.01R	Proliferative	proliferative
	TCGA.25.1312.01A.01R	Proliferative	proliferative
	TCGA.25.1315.01A.01R	Proliferative	proliferative
	TCGA.25.1316.01A.01R	Proliferative	proliferative
	TCGA.25.1323.01A.01R	Proliferative	proliferative
	TCGA.25.1324.01A.01R	Proliferative	proliferative
	TCGA.25.1627.01A.01R	Proliferative	proliferative
	TCGA.25.1632.01A.01R	Proliferative	proliferative
	TCGA.25.1634.01A.01R	Proliferative	proliferative
	TCGA.25.1870.01A.01R	Proliferative	proliferative
	TCGA.25.1871.01A.01R	Proliferative	proliferative
	TCGA.25.1877.01A.01R	Proliferative	proliferative
	TCGA.25.2393.01A.01R	Proliferative	proliferative
	TCGA.29.1691.01A.01R	Proliferative	proliferative
	TCGA.29.1697.01A.01R	Proliferative	proliferative
	TCGA.29.1702.01A.01R	Proliferative	proliferative
	TCGA.29.1762.01A.01R	Proliferative	proliferative
	TCGA.29.1763.01A.02R	Proliferative	proliferative
	TCGA.29.1774.01A.01R	Proliferative	proliferative
	TCGA.29.1775.01A.01R	Proliferative	proliferative
	TCGA.29.2425.01A.01R	Proliferative	proliferative
	TCGA.30.1859.01A.01R	Proliferative	proliferative
	TCGA.36.1571.01A.01R	Proliferative	proliferative
	TCGA.36.1575.01A.01R	Proliferative	proliferative
	TCGA.36.1577.01A.01R	Proliferative	proliferative
	TCGA.59.2350.01A.01R	Proliferative	proliferative
	TCGA.59.2352.01A.01R	Proliferative	proliferative
	TCGA.59.2363.01A.01R	Proliferative	proliferative
	TCGA.61.1741.01A.02R	Proliferative	proliferative
	TCGA.61.1743.01A.01R	Proliferative	proliferative
	TCGA.61.1900.01A.01R	Proliferative	proliferative
	TCGA.61.2088.01A.01R	Proliferative	proliferative
	TCGA.61.2098.01A.01R	Proliferative	proliferative
	TCGA.61.2111.01A.01R	Proliferative	proliferative

## Sheet: S2
Supplemental Table S2: Genes higher in Pre-NACT samples*
Symbol	Fold Change	p-value	FDR
OR10R2	-8.19267	2.20662e-10	6.25517e-08
TECRL	-7.4604	1.95265e-09	4.05337e-07
PPP1R3A	-7.00894	1.00425e-07	1.16119e-05
MYOD1	-4.63338	1.09594e-06	8.13869e-05
ACTL8	-4.56953	3.96887e-07	3.57103e-05
MMP1	-3.92909	7.51604e-08	8.92547e-06
C5ORF46	-3.90965	2.84887e-09	5.68976e-07
SLC30A2	-3.43478	1.2441e-07	1.34419e-05
HIST1H3G	-3.29992	1.51185e-06	0.000108014
MAL	-3.2164	1.55771e-05	0.000759075
CENPA	-3.2048	2.04093e-11	8.40702e-09
DLGAP5	-3.15868	1.15249e-10	3.79789e-08
UBE2C	-3.14386	6.40689e-11	2.22243e-08
KIF18B	-3.13867	7.25783e-12	3.35681e-09
KIF20A	-3.11818	4.53107e-12	2.29717e-09
DEPDC1	-3.08205	1.11966e-09	2.48048e-07
HJURP	-3.01088	3.10425e-12	1.63675e-09
RNF128	-2.98363	6.06142e-06	0.000345881
LYPD2	-2.96685	4.99155e-06	0.000297797
AURKB	-2.9657	1.02069e-09	2.31992e-07
NEIL3	-2.94487	8.46311e-07	6.60098e-05
CDC20	-2.91012	2.9505e-09	5.84843e-07
BIRC5	-2.88055	1.51224e-12	8.85177e-10
ESCO2	-2.8626	1.53682e-09	3.29391e-07
MKI67	-2.85426	2.09363e-13	1.72483e-10
ASPM	-2.80564	3.1872e-13	2.48435e-10
CKAP2L	-2.80504	5.30083e-08	6.78377e-06
GTSE1	-2.79636	2.27644e-08	3.2093e-06
CDCA2	-2.79202	1.94213e-07	1.99223e-05
KIF14	-2.76209	6.14741e-08	7.68077e-06
MYBL2	-2.75075	2.62613e-11	1.04898e-08
HIST1H2BH	-2.75054	4.15481e-06	0.000255201
NCAPG	-2.74718	7.67566e-11	2.62796e-08
E2F2	-2.74067	2.83441e-06	0.000186343
SPC25	-2.74047	3.8083e-07	3.47398e-05
CDCA3	-2.73546	3.41329e-09	6.5382e-07
CDK1	-2.73523	7.92436e-14	7.98306e-11
CDCA8	-2.6989	7.24414e-10	1.70515e-07
EEF1A2	-2.6962	1.14442e-07	1.26766e-05
MELK	-2.69532	1.87568e-10	5.55601e-08
SPOCD1	-2.68621	6.47436e-08	7.97587e-06
IQGAP3	-2.67028	5.72125e-11	2.03823e-08
TROAP	-2.66616	1.89169e-08	2.78533e-06
CEP55	-2.64271	1.9475e-11	8.28098e-09
KIFC1	-2.64202	2.55356e-12	1.37387e-09
DEPDC1B	-2.62357	3.36509e-07	3.12697e-05
KIF2C	-2.62118	1.18828e-09	2.61056e-07
NEK2	-2.61757	6.9195e-07	5.61289e-05
NUSAP1	-2.60553	4.33142e-13	3.26255e-10
PKMYT1	-2.60245	3.06061e-07	2.93406e-05
KIF4A	-2.59756	3.80785e-06	0.000237883
CCNB2	-2.57165	1.52156e-09	3.28794e-07
HMMR	-2.56957	6.88054e-07	5.61289e-05
BUB1	-2.563	2.23668e-08	3.17019e-06
CENPF	-2.49221	2.46826e-08	3.40737e-06
TNC	-2.47912	6.37567e-15	8.11928e-12
PBK	-2.4732	5.21793e-10	1.27371e-07
TK1	-2.47148	6.23624e-13	4.32647e-10
CCNA2	-2.45593	3.10111e-10	8.4283e-08
NCAPH	-2.434	1.08089e-08	1.73753e-06
PLK1	-2.42585	5.19818e-10	1.27371e-07
SKA1	-2.42385	2.04263e-07	2.0872e-05
EXO1	-2.406	8.34854e-07	6.55037e-05
SKA3	-2.40287	2.42798e-07	2.38839e-05
ERCC6L	-2.37485	1.03501e-05	0.000544631
C6ORF223	-2.36996	9.89402e-07	7.49529e-05
FAM111B	-2.36284	1.42466e-06	0.000103182
CDCA5	-2.36274	2.99699e-08	4.00025e-06
UHRF1	-2.34774	1.13588e-07	1.26373e-05
CLSPN	-2.33824	2.60123e-07	2.53986e-05
FOXM1	-2.32653	1.19051e-08	1.90215e-06
CRABP2	-2.31839	1.79867e-10	5.5164e-08
SPC24	-2.31251	6.49386e-07	5.3667e-05
SLC2A5	-2.31207	3.64773e-06	0.000229242
GSG2	-2.29897	1.72963e-06	0.000122247
ARHGAP11B	-2.29333	2.2527e-06	0.000154559
ANLN	-2.27176	1.82046e-10	5.5164e-08
NUF2	-2.24615	2.49913e-06	0.000168503
ASF1B	-2.22597	2.55189e-08	3.50326e-06
ESPL1	-2.2051	3.55109e-06	0.000225042
CDC25A	-2.20074	1.00004e-06	7.55418e-05
PRR11	-2.19646	1.20892e-09	2.63395e-07
RAD51	-2.17205	3.06034e-07	2.93406e-05
PTTG1	-2.14759	8.10519e-09	1.36973e-06
CCNB1	-2.13815	3.42249e-09	6.5382e-07
POLQ	-2.10972	4.73436e-06	0.000284959
SLC2A1	-2.10888	5.79438e-09	1.01164e-06
CCL20	-2.08311	1.60698e-05	0.000774493
CSMD2	-2.07795	1.45198e-08	2.22549e-06
AURKA	-2.06283	1.05136e-06	7.8518e-05
KIF11	-2.05596	1.23174e-07	1.33631e-05
CDC45	-2.0323	4.16252e-06	0.000255201
PRC1	-2.0323	7.01783e-10	1.66677e-07
CDCA7	-2.01157	6.06074e-07	5.1084e-05
ARHGAP11A	-2.01126	4.97089e-08	6.4239e-06
PIF1	-1.9981	3.22221e-06	0.000206182
MCM10	-1.99078	4.00013e-06	0.00024813
CDT1	-1.98594	7.9642e-06	0.000435602
ORC1	-1.97683	1.21546e-05	0.000625842
SHCBP1	-1.96195	5.69721e-06	0.000329376
BCAT1	-1.92489	1.97906e-05	0.000915334
CIT	-1.88705	3.09917e-08	4.1057e-06
SLC16A3	-1.85149	7.05264e-06	0.000396437
FN1	-1.8409	8.37807e-07	6.55403e-05
STIL	-1.81886	6.03829e-06	0.000345309
GINS2	-1.81583	1.22827e-05	0.000629318
TYMS	-1.8038	2.22982e-06	0.000153485
RAD51AP1	-1.79391	4.01964e-06	0.000248755
SPAG5	-1.78777	8.86216e-07	6.85141e-05
RACGAP1	-1.73426	1.58809e-08	2.40615e-06
ADAM19	-1.73015	6.2274e-07	5.22843e-05
KPNA2	-1.71978	2.23381e-10	6.2649e-08
DTL	-1.67133	1.1192e-05	0.000582055
MCM4	-1.5461	3.3843e-06	0.000214989
LMNB1	-1.53191	3.0168e-06	0.000195892
NDC80	-1.51973	7.92747e-06	0.000434495
CHEK1	-1.51221	8.93057e-06	0.000479505
*Fold Change < -1.5, FDR < 0.001

## Sheet: S3
Supplemental Table S3: Pathways enriched in pre-NACT samples*
Pathway name	Source	Genes upregulated in Pre-NACT samples	p-value	q-value
Cell cycle - Homo sapiens (human)	KEGG	CDC45; PLK1; CDC25A; BUB1; E2F2; CDK1; CDC20; CCNB1; CCNA2; CHEK1; ORC1; PKMYT1; MCM4; CCNB2; PTTG1; ESPL1	1.11e-15	1.13e-14
Oocyte meiosis - Homo sapiens (human)	KEGG	PLK1; ESPL1; AURKA; BUB1; CDK1; CDC20; CCNB1; PKMYT1; CCNB2; PTTG1	2.26e-08	7.66e-08
Progesterone-mediated oocyte maturation - Homo sapiens (human)	KEGG	PLK1; CCNB2; CDC25A; CDK1; CCNB1; CCNA2; PKMYT1; BUB1	2.42e-07	7.21e-07
p53 signaling pathway - Homo sapiens (human)	KEGG	GTSE1; CCNB2; CDK1; CHEK1; CCNB1	0.000278	0.000441
PLK1 signaling events	PID	PLK1; AURKA; PRC1; NDC80; CDK1; CDC20; CLSPN; CCNB1; ERCC6L; KIF20A; SPC24; BUB1	1.27e-16	1.55e-15
Aurora B signaling	PID	BIRC5; AURKA; AURKB; KIF2C; NDC80; RACGAP1; CDCA8; NCAPH; KIF20A; CENPA; NCAPG; BUB1	6.44e-16	7.15e-15
FOXM1 transcription factor network	PID	PLK1; BIRC5; AURKB; CENPA; CCNB2; CDK1; CENPF; CCNB1; CCNA2; NEK2; FOXM1	5.29e-15	4.3e-14
E2F transcription factor network	PID	E2F2; TYMS; CDC25A; CDK1; TK1; MYBL2; CCNA2; ORC1	3.07e-07	8.71e-07
ATR signaling pathway	PID	PLK1; CDC25A; RAD51; CLSPN; CCNA2; CHEK1	3.89e-07	1.06e-06
p73 transcription factor network	PID	PLK1; BUB1; RAD51; CDK1; CCNB1; CCNA2; CHEK1	1.65e-06	4.03e-06
Validated targets of C-MYC transcriptional activation	PID	BCAT1; BIRC5; SLC2A1; CDC25A; CDCA7; TK1; CCNB1	5.32e-06	1.14e-05
Aurora A signaling	PID	DLGAP5; CENPA; BIRC5; AURKA; AURKB	5.76e-06	1.21e-05
Cell Cycle	Reactome	PLK1; HMMR; E2F2; BUB1; GTSE1; BIRC5; CLSPN; CDC20; ERCC6L; CHEK1; HJURP; CDT1; GINS2; MCM4; CDC45; CENPA; CCNB2; CENPF; NCAPH; KIF20A; PKMYT1; SKA1; CDCA5; MCM10; UBE2C; NUF2; FOXM1; ORC1; CDCA8; HIST1H3G; SPC24; NCAPG; LMNB1; ESPL1; AURKA; AURKB; KIF2C; CDC25A; CDK1; HIST1H2BH; MYBL2; CCNB1; CCNA2; ESCO2; NEK2; EXO1; NDC80; PTTG1; SPC25	2.78e-40	3.39e-38
Cell Cycle, Mitotic	Reactome	PLK1; HMMR; E2F2; BUB1; GTSE1; BIRC5; CDC20; ERCC6L; CDT1; GINS2; MCM4; CDC45; CENPA; CCNB2; CENPF; NCAPH; KIF20A; PKMYT1; SKA1; CDCA5; MCM10; UBE2C; NUF2; FOXM1; ORC1; CDCA8; HIST1H3G; SPC24; NCAPG; LMNB1; ESPL1; AURKA; AURKB; KIF2C; CDC25A; CDK1; HIST1H2BH; MYBL2; CCNB1; CCNA2; ESCO2; NEK2; NDC80; PTTG1; SPC25	6.18e-38	3.77e-36
M Phase	Reactome	PLK1; BIRC5; BUB1; HIST1H2BH; ERCC6L; CENPA; NDC80; CENPF; NCAPH; KIF20A; SKA1; CDCA5; UBE2C; NUF2; CDCA8; HIST1H3G; SPC24; NCAPG; LMNB1; ESPL1; AURKB; KIF2C; SPC25; CDK1; CDC20; CCNB1; CCNB2; PTTG1	4.61e-24	1.88e-22
Mitotic Prometaphase	Reactome	PLK1; BIRC5; CDCA5; NUF2; SPC25; CENPA; CCNB2; AURKB; CDK1; CDCA8; CDC20; CCNB1; BUB1; NCAPH; KIF2C; SPC24; ERCC6L; CENPF; NCAPG; NDC80; SKA1	2.63e-23	8.03e-22
Resolution of Sister Chromatid Cohesion	Reactome	PLK1; BIRC5; CDCA5; NUF2; SPC25; CENPA; CCNB2; AURKB; CDK1; CDCA8; CDC20; CCNB1; BUB1; ERCC6L; KIF2C; SPC24; CENPF; NDC80; SKA1	6.33e-21	1.54e-19
Mitotic Anaphase	Reactome	PLK1; BIRC5; CDC20; CDCA5; NUF2; SPC25; CENPA; NDC80; AURKB; ESPL1; CDCA8; CENPF; ERCC6L; PTTG1; KIF2C; SPC24; UBE2C; BUB1; LMNB1; SKA1	2.13e-20	3.71e-19
Mitotic Metaphase and Anaphase	Reactome	PLK1; BIRC5; CDC20; CDCA5; NUF2; SPC25; CENPA; NDC80; AURKB; ESPL1; CDCA8; CENPF; ERCC6L; PTTG1; KIF2C; SPC24; UBE2C; BUB1; LMNB1; SKA1	2.13e-20	3.71e-19
Separation of Sister Chromatids	Reactome	PLK1; BIRC5; CDC20; CDCA5; NUF2; SPC25; CENPA; NDC80; AURKB; ESPL1; CDCA8; CENPF; ERCC6L; KIF2C; SPC24; UBE2C; BUB1; PTTG1; SKA1	1.56e-19	2.37e-18
Signaling by Rho GTPases	Reactome	PRC1; BIRC5; PLK1; BUB1; KIF14; CDC20; ARHGAP11B; ERCC6L; CIT; CENPA; NDC80; CENPF; DEPDC1B; SKA1; NUF2; CDCA8; IQGAP3; HIST1H3G; SPC24; AURKB; KIF2C; RACGAP1; HIST1H2BH; ARHGAP11A; SPC25	4.07e-15	3.82e-14
Cell Cycle Checkpoints	Reactome	CDC45; MCM10; UBE2C; CDK1; CCNB2; CDC25A; GTSE1; HIST1H2BH; CLSPN; CDC20; CCNB1; CCNA2; CHEK1; ORC1; PKMYT1; MCM4; EXO1	4.76e-15	4.15e-14
RHO GTPase Effectors	Reactome	KIF14; PLK1; BIRC5; CIT; NUF2; SPC25; KIF2C; NDC80; AURKB; CDCA8; CENPF; PRC1; HIST1H2BH; IQGAP3; ERCC6L; HIST1H3G; CENPA; SPC24; CDC20; BUB1; SKA1	3.47e-14	2.49e-13
RHO GTPases Activate Formins	Reactome	PLK1; BIRC5; NUF2; AURKB; KIF2C; NDC80; SPC25; CDCA8; CDC20; ERCC6L; CENPA; SPC24; CENPF; BUB1; SKA1	4.67e-14	3.17e-13
APC/C-mediated degradation of cell cycle proteins	Reactome	PLK1; AURKA; AURKB; CDK1; CDC20; CCNB1; CCNA2; NEK2; UBE2C; PTTG1	2.05e-13	1.25e-12
Regulation of mitotic cell cycle	Reactome	PLK1; AURKA; AURKB; CDK1; CDC20; CCNB1; CCNA2; NEK2; UBE2C; PTTG1	2.05e-13	1.25e-12
Polo-like kinase mediated events	Reactome	PLK1; FOXM1; CDC25A; CENPF; MYBL2; CCNB1; PKMYT1; CCNB2	4.1e-13	2.38e-12
G2/M Checkpoints	Reactome	CDC45; MCM10; CDK1; CCNB2; CDC25A; GTSE1; HIST1H2BH; CLSPN; CCNB1; CHEK1; ORC1; PKMYT1; MCM4; EXO1	6.09e-13	3.38e-12
G2/M Transition	Reactome	PLK1; HMMR; AURKA; CDK1; CCNB2; CDC25A; GTSE1; CENPF; MYBL2; CCNB1; CCNA2; NEK2; PKMYT1; FOXM1	5.67e-12	2.88e-11
Mitotic G2-G2/M phases	Reactome	PLK1; HMMR; AURKA; CDK1; CCNB2; CDC25A; GTSE1; CENPF; MYBL2; CCNB1; CCNA2; NEK2; PKMYT1; FOXM1	5.67e-12	2.88e-11
Cyclin A/B1 associated events during G2/M transition	Reactome	PLK1; CCNB2; CDC25A; CDK1; CCNB1; CCNA2; PKMYT1; FOXM1	7.71e-12	3.76e-11
Activation of APC/C and APC/C:Cdc20 mediated degradation of mitotic proteins	Reactome	PLK1; UBE2C; CDK1; CDC20; CCNB1; CCNA2; NEK2; PTTG1	4.36e-11	2.05e-10
APC/C:Cdc20 mediated degradation of mitotic proteins	Reactome	UBE2C; CDK1; CDC20; CCNB1; CCNA2; NEK2; PTTG1	1.59e-09	6.91e-09
Mitotic G1-G1/S phases	Reactome	CDC25A; CDC45; MCM10; E2F2; CDK1; CCNB1; CCNA2; ORC1; CDT1; MCM4	3.5e-09	1.47e-08
G1/S Transition	Reactome	CDC45; MCM10; CDC25A; CDK1; CCNB1; CCNA2; ORC1; CDT1; MCM4	4.38e-09	1.78e-08
Activation of ATR in response to replication stress	Reactome	CDC45; MCM10; CDC25A; CLSPN; CHEK1; ORC1; MCM4	7.36e-09	2.81e-08
Kinesins	Reactome	KIF4A; KIF18B; KIF2C; RACGAP1; KIF20A; KIFC1; KIF11	7.36e-09	2.81e-08
S Phase	Reactome	CDC45; CDCA5; CDC25A; CCNA2; ESCO2; ORC1; CDT1; GINS2; MCM4	1.87e-08	6.91e-08
Condensation of Prometaphase Chromosomes	Reactome	CDK1; CCNB1; NCAPH; NCAPG; CCNB2	2.05e-08	7.16e-08
The role of GTSE1 in G2/M progression after G2 checkpoint	Reactome	PLK1; CCNB1; GTSE1; CCNB2; CDK1	2.05e-08	7.16e-08
G2/M DNA replication checkpoint	Reactome	PKMYT1; CCNB1; CDK1; CCNB2	4.44e-08	1.43e-07
Phosphorylation of Emi1	Reactome	PLK1; CCNB1; CDK1; CDC20	4.44e-08	1.43e-07
APC/C:Cdh1 mediated degradation of Cdc20 and other APC/C:Cdh1 targeted proteins in late mitosis/early G1	Reactome	PLK1; UBE2C; AURKB; CDC20; AURKA; PTTG1	5.22e-08	1.63e-07
Regulation of APC/C activators between G1/S and early anaphase	Reactome	PLK1; UBE2C; CDK1; CDC20; CCNB1; CCNA2	1.56e-07	4.76e-07
Activation of NIMA Kinases NEK9, NEK6, NEK7	Reactome	PLK1; CCNB1; CDK1; CCNB2	3.06e-07	8.71e-07
DNA Replication	Reactome	CDC45; MCM10; CCNA2; ORC1; CDT1; GINS2; MCM4	3.9e-07	1.06e-06
Removal of licensing factors from origins	Reactome	CCNA2; CDT1; MCM10; MCM4; ORC1	8.83e-07	2.29e-06
Regulation of DNA replication	Reactome	CCNA2; CDT1; MCM10; MCM4; ORC1	8.83e-07	2.29e-06
APC:Cdc20 mediated degradation of cell cycle proteins prior to satisfation of the cell cycle checkpoint	Reactome	UBE2C; CCNA2; CDK1; CDC20; NEK2	1.52e-06	3.79e-06
Golgi Cisternae Pericentriolar Stack Reorganization	Reactome	PLK1; CCNB2; CDK1; CCNB1	1.8e-06	4.29e-06
COPI-dependent Golgi-to-ER retrograde traffic	Reactome	KIF4A; KIF18B; KIF2C; RACGAP1; KIF20A; KIFC1; KIF11	2.33e-06	5.35e-06
Activation of the pre-replicative complex	Reactome	CDC45; CDT1; MCM10; MCM4; ORC1	3.1e-06	7.01e-06
Synthesis of DNA	Reactome	CDC45; CCNA2; ORC1; CDT1; GINS2; MCM4	3.61e-06	8e-06
Factors involved in megakaryocyte development and platelet production	Reactome	KIF4A; KIF18B; KIF2C; RACGAP1; HIST1H3G; KIF20A; KIFC1; KIF11	4.75e-06	1.03e-05
DNA Replication Pre-Initiation	Reactome	CDC45; CDT1; MCM10; MCM4; ORC1	6.96e-06	1.41e-05
M/G1 Transition	Reactome	CDC45; CDT1; MCM10; MCM4; ORC1	6.96e-06	1.41e-05
DNA Double-Strand Break Repair	Reactome	EXO1; RAD51; HIST1H2BH; CLSPN; KPNA2; POLQ; CCNA2; CHEK1; RAD51AP1	1.16e-05	2.33e-05
Phosphorylation of the APC/C	Reactome	PLK1; CCNB1; UBE2C; CDK1	1.49e-05	2.83e-05
Orc1 removal from chromatin	Reactome	CDT1; CCNA2; MCM4; ORC1	1.93e-05	3.51e-05
Switching of origins to a post-replicative state	Reactome	CDT1; CCNA2; MCM4; ORC1	1.93e-05	3.51e-05
Golgi-to-ER retrograde transport	Reactome	KIF4A; KIF18B; KIF2C; RACGAP1; KIF20A; KIFC1; KIF11	2.1e-05	3.76e-05
Homology Directed Repair	Reactome	EXO1; RAD51; HIST1H2BH; CLSPN; POLQ; CCNA2; CHEK1; RAD51AP1	2.29e-05	4.05e-05
APC/C:Cdc20 mediated degradation of Cyclin B	Reactome	UBE2C; CCNB1; CDK1; CDC20	3.09e-05	5.39e-05
Nuclear Envelope Breakdown	Reactome	PLK1; CCNB2; CDK1; CCNB1; LMNB1	3.29e-05	5.65e-05
Cdc20:Phospho-APC/C mediated degradation of Cyclin A	Reactome	UBE2C; CCNA2; CDK1; CDC20	3.84e-05	6.51e-05
Regulation of PLK1 Activity at G2/M Transition	Reactome	PLK1; AURKA; CCNB2; CDK1; CCNB1; NEK2	0.000107	0.000177
HDR through Homologous Recombination (HR) or Single Strand Annealing (SSA)	Reactome	EXO1; RAD51; HIST1H2BH; CLSPN; CCNA2; CHEK1; RAD51AP1	0.000135	0.00022
Mitotic Prophase	Reactome	PLK1; CCNB2; CDK1; HIST1H2BH; CCNB1; HIST1H3G; LMNB1	0.000168	0.000269
DNA Repair	Reactome	EXO1; RAD51; HIST1H2BH; CLSPN; KPNA2; POLQ; CCNA2; DTL; CHEK1; RAD51AP1	0.000329	0.000514
Intra-Golgi and retrograde Golgi-to-ER traffic	Reactome	KIF4A; KIF18B; KIF2C; RACGAP1; KIF20A; KIFC1; KIF11	0.000365	0.000563
AURKA Activation by TPX2	Reactome	PLK1; HMMR; CDK1; AURKA; NEK2	0.000408	0.000622
Homologous DNA Pairing and Strand Exchange	Reactome	EXO1; RAD51; CHEK1; RAD51AP1	0.00046	0.000685
Signal Transduction	Reactome	PLK1; BIRC5; PRC1; BUB1; FN1; HIST1H2BH; ARHGAP11B; ERCC6L; CHEK1; CIT; CENPA; MMP1; CENPF; DEPDC1B; SKA1; KIF14; NUF2; OR10R2; CDCA8; IQGAP3; HIST1H3G; SPC24; AURKB; KIF2C; RACGAP1; CDK1; CDC20; ARHGAP11A; CRABP2; CCL20; NDC80; SPC25	0.000521	0.000765
Condensation of Prophase Chromosomes	Reactome	HIST1H3G; PLK1; CCNB1; CDK1; HIST1H2BH	0.000618	0.000897
TP53 Regulates Transcription of Cell Cycle Genes	Reactome	AURKA; CCNB1; CCNA2; CDK1	0.000685	0.000983
Regulation of TP53 Activity through Phosphorylation	Reactome	EXO1; CCNA2; AURKA; CHEK1; AURKB	0.0009	0.00128
Cell Cycle	Wikipathways	CDC45; PLK1; ESPL1; BUB1; CDC25A; CDK1; CDC20; CCNA2; CCNB1; MCM10; CHEK1; ORC1; PKMYT1; MCM4; CCNB2; PTTG1; E2F2	1.14e-18	1.55e-17
Retinoblastoma (RB) in Cancer	Wikipathways	CDC45; KIF4A; E2F2; TYMS; CCNB2; CDC25A; CDK1; CCNB1; ANLN; CCNA2; CHEK1; ORC1; CDT1; MCM4	5.94e-15	4.53e-14
Mitotic G2-G2-M phases	Wikipathways	PLK1; CCNB2; CDC25A; CCNB1; CENPF	8.48e-11	3.83e-10
G1 to S cell cycle control	Wikipathways	CDC45; CDC25A; E2F2; CDK1; CCNB1; ORC1; MCM4	1.02e-06	2.58e-06
Gastric Cancer Network 1	Wikipathways	MYBL2; MCM4; UBE2C; AURKA; CENPF	1.95e-06	4.58e-06
DNA Replication	Wikipathways	CDC45; CDT1; MCM10; MCM4; ORC1	1.38e-05	2.72e-05
ATM Signaling Pathway	Wikipathways	CCNB1; CDC25A; CDK1; RAD51	1.49e-05	2.83e-05
DNA Damage Response	Wikipathways	CDC25A; CCNB2; RAD51; CDK1; CCNB1; CHEK1	1.73e-05	3.25e-05
miRNA Regulation of DNA Damage Response	Wikipathways	RAD51; CCNB2; CDC25A; CDK1; CCNB1; CHEK1	9.95e-05	0.000166
ATM Signaling Network in Development and Disease	Wikipathways	BUB1; CDK1; CHEK1; AURKB	0.00046	0.000685
*Cell cycle related pathways highlighted in yellow

## Sheet: S4
Supplemental Table S4: Biological GO Level 5 terms enriched in pre-NACT samples
GO Term	Genes upregulated in pre-NACT samples	p-value	q-value	GO ID
nuclear division	PLK1; BIRC5; RACGAP1; CEP55; PRC1; SPAG5; BUB1; KIF14; ERCC6L; CHEK1; KIFC1; KIF11; NUSAP1; CIT; KIF18B; DLGAP5; CCNB2; RAD51; CENPF; STIL; NCAPH; PKMYT1; SKA1; CDCA3; CDCA5; UBE2C; NUF2; CDCA2; CDCA8; GSG2; ASPM; ANLN; PBK; SKA3; MKI67; SPC24; NCAPG; KIF4A; ESPL1; AURKA; AURKB; KIF2C; CDC25A; CDK1; CDC20; MYBL2; CCNB1; CCNA2; NEK2; NDC80; PTTG1; SPC25	2.26e-48	4.29e-46	GO:0000280
regulation of cell cycle process	PLK1; BIRC5; SPAG5; BUB1; KIF14; GTSE1; CLSPN; CHEK1; CDT1; KIF11; CDC45; CIT; DLGAP5; CENPF; PKMYT1; CDCA5; UBE2C; FOXM1; NEK2; ANLN; ESPL1; AURKA; AURKB; RACGAP1; CDK1; CDC20; NUSAP1; CCNB1; CCNA2; ORC1	7.06e-20	6.71e-18	GO:0010564
G2/M transition of mitotic cell cycle	PLK1; BIRC5; MELK; AURKA; FOXM1; CDC25A; CDK1; HMMR; CLSPN; CENPF; CCNB1; CCNA2; CHEK1; NEK2; KIF14; PKMYT1; CCNB2	7.16e-15	4.53e-13	GO:0000086
regulation of mitotic cell cycle	PLK1; BIRC5; BUB1; KIF14; GTSE1; CLSPN; CHEK1; KIF11; CDC45; DLGAP5; CENPF; PKMYT1; CDCA5; UBE2C; ANLN; ESPL1; AURKA; CDK1; CDC20; NUSAP1; CCNB1; CCNA2; NEK2	3.16e-14	1.5e-12	GO:0007346
G1/S transition of mitotic cell cycle	CDC45; BCAT1; CDCA5; KIF14; AURKA; TYMS; CDK1; CDC25A; GTSE1; IQGAP3; CCNB1; MCM10; ORC1; CDT1; PKMYT1; MCM4	2.95e-12	1.12e-10	GO:0000082
DNA conformation change	CDC45; CDCA5; CENPA; RAD51; CDK1; HIST1H2BH; NCAPG; NUSAP1; CCNB1; NCAPH; HIST1H3G; HJURP; PIF1; GINS2; ASF1B; MCM4	2.98e-11	9.44e-10	GO:0071103
positive regulation of cell cycle	CDC45; BIRC5; ESPL1; AURKA; AURKB; DLGAP5; CDK1; KIF14; GTSE1; CDCA5; RACGAP1; NUSAP1; CCNB1; CIT; ORC1; UBE2C	1.26e-10	3.43e-09	GO:0045787
DNA replication	CDC45; CDC25A; EXO1; RAD51; CDK1; CLSPN; POLQ; MCM10; DTL; CHEK1; ORC1; CDT1; GINS2; MCM4; ESCO2	4.61e-10	1.1e-08	GO:0006260
negative regulation of cell cycle	CDC45; PLK1; BIRC5; ESPL1; AURKA; AURKB; GTSE1; BUB1; CDK1; CLSPN; CENPF; CCNB1; CCNA2; DTL; CHEK1; GSG2; CDT1; FOXM1	3.62e-09	7.65e-08	GO:0045786
DNA repair	CDC45; CDCA5; UHRF1; FOXM1; RAD51; CDK1; CLSPN; POLQ; DTL; CHEK1; RAD51AP1; PIF1; GINS2; NEIL3; EXO1; PTTG1; ESCO2	4.63e-08	8.52e-07	GO:0006281
DNA biosynthetic process	TYMS; EXO1; RAD51; TK1; CENPF; POLQ; DTL; RAD51AP1; NEK2; PIF1; AURKB	4.93e-08	8.52e-07	GO:0071897
DNA replication initiation	CDC45; MCM10; ORC1; CDT1; GINS2; MCM4	8.99e-08	1.42e-06	GO:0006270
G2 DNA damage checkpoint	PLK1; CDK1; CLSPN; CCNA2; DTL; CHEK1	1.12e-07	1.63e-06	GO:0031572
regulation of DNA metabolic process	PIF1; UHRF1; AURKB; FOXM1; RAD51; CDK1; KPNA2; POLQ; CHEK1; RAD51AP1; NEK2; CDT1; ESCO2	3.96e-07	5.37e-06	GO:0051052
regulation of organelle organization	PLK1; BIRC5; ESPL1; AURKA; ANLN; AURKB; DLGAP5; BUB1; PIF1; CDCA5; CDC20; CENPF; UBE2C; CCNB1; CHEK1; NEK2; PKMYT1; SKA3; SKA1; KIF11; NUSAP1	8.87e-07	1.12e-05	GO:0033043
negative regulation of chromosome segregation	PLK1; BUB1; ESPL1; CCNB1; CENPF	2.03e-06	2.41e-05	GO:0051985
modification-dependent macromolecule catabolic process	PLK1; AURKA; AURKB; CDK1; KIF14; GTSE1; CDC20; CCNB1; DTL; UHRF1; PBK; UBE2C; RNF128; PTTG1	1.17e-05	0.000125	GO:0043632
centrosome organization	PLK1; AURKA; CDK1; STIL; CHEK1; NEK2; KIF11	1.18e-05	0.000125	GO:0051297
regulation of microtubule cytoskeleton organization	PLK1; AURKA; CHEK1; NEK2; SKA3; KIF11; SKA1	1.75e-05	0.000175	GO:0070507
mitotic spindle assembly checkpoint	PLK1; BUB1; CCNB1; CENPF	2.03e-05	0.000184	GO:0007094
exit from mitosis	ANLN; BIRC5; UBE2C; CDCA5	2.03e-05	0.000184	GO:0010458
proteolysis involved in cellular protein catabolic process	PLK1; AURKA; AURKB; CDK1; KIF14; GTSE1; CDC20; CCNB1; DTL; UHRF1; PBK; UBE2C; RNF128; PTTG1	3.26e-05	0.000282	GO:0051603
proteasomal protein catabolic process	PLK1; AURKA; AURKB; CDK1; KIF14; GTSE1; CDC20; CCNB1; PBK; UBE2C; PTTG1	3.67e-05	0.000303	GO:0010498
DNA recombination	CDC45; EXO1; RAD51; KPNA2; POLQ; CHEK1; RAD51AP1; PIF1; GINS2	5.34e-05	0.000423	GO:0006310
cellular protein catabolic process	PLK1; AURKA; AURKB; CDK1; KIF14; GTSE1; CDC20; CCNB1; DTL; UHRF1; PBK; UBE2C; RNF128; PTTG1	5.72e-05	0.000435	GO:0044257
positive regulation of chromosome segregation	DLGAP5; CCNB1; ESPL1	0.000132	0.000952	GO:0051984
protein-DNA complex assembly	CDC45; CENPA; RAD51; HIST1H2BH; CENPF; HIST1H3G; HJURP; ASF1B	0.000135	0.000952	GO:0065004
microtubule polymerization or depolymerization	KIF2C; SKA3; KIF14; KIF18B; SKA1	0.000163	0.00111	GO:0031109
nuclear envelope disassembly	PLK1; CCNB1; CDK1; CCNB2	0.000183	0.0012	GO:0051081
mitotic DNA damage checkpoint	GTSE1; CCNB1; CCNA2; CDK1; AURKA	0.000485	0.00307	GO:0044773
strand displacement	EXO1; RAD51; RAD51AP1	0.000504	0.00309	GO:0000732
DNA damage response, signal transduction by p53 class mediator	GTSE1; CCNB1; CDK1; FOXM1; AURKA	0.000636	0.00378	GO:0030330
phosphorylation	PLK1; BIRC5; BUB1; FN1; CLSPN; CHEK1; CIT; RAD51; MYOD1; PKMYT1; KIF14; FOXM1; TK1; IQGAP3; PBK; GSG2; MELK; AURKA; AURKB; CDC25A; CDK1; CCNB1; CCNA2; EEF1A2; NEK2; CCL20	0.000807	0.00465	GO:0016310
positive regulation of cell division	CIT; KIF14; RACGAP1; AURKB	0.000878	0.00491	GO:0051781
signal transduction involved in DNA integrity checkpoint	GTSE1; CCNB1; CDK1; AURKA	0.000941	0.00497	GO:0072401
signal transduction involved in DNA damage checkpoint	GTSE1; CCNB1; CDK1; AURKA	0.000941	0.00497	GO:0072422
regulation of ubiquitin-protein transferase activity	UBE2C; PLK1; CCNB1; CDK1; CDC20	0.000995	0.00511	GO:0051438
*Cell cycle related pathways highlighted in yellow

## Sheet: S5
Supplemental Table S5: FPKM levels for 18,932 genes
HUGO_Symbol	Pre-1	Pre-9	Pre-10	Pre-16	Pre-17	Pre-22	Post-1	Post-9	Post-10	Post-16	Post-17	Post-22
A1BG	3	5	2	2	1	6	1	3	2	3	1	4
A1BG-AS1	2	3	2	1	0	3	0	3	1	2	1	2
A1CF	0	0	0	0	0	0	0	0	0	0	0	0
A2M	74	127	90	159	57	169	294	116	74	347	86	148
A2M-AS1	1	2	2	4	2	2	3	2	6	4	4	3
A2ML1	0	1	0	0	0	0	0	0	0	0	0	0
A3GALT2	0	0	0	0	0	0	0	0	0	0	0	0
A4GALT	3	3	5	8	22	4	11	11	4	11	10	8
A4GNT	0	0	0	0	0	0	0	0	0	0	0	0
AACS	10	8	9	7	23	9	10	9	7	8	9	5
AACSP1	0	0	0	0	0	2	0	0	0	0	0	4
AADAC	1	1	4	0	2	10	30	0	1	9	3	0
AADACL2	1	0	0	0	0	0	3	0	0	0	0	0
AADACL3	0	0	0	0	0	0	0	0	0	0	0	0
AADACL4	0	0	0	0	0	0	0	0	0	0	0	1
AADAT	1	6	3	5	3	3	2	3	3	2	2	4
AAED1	7	11	14	7	6	10	19	9	7	16	12	10
AAGAB	30	26	20	24	34	17	11	19	18	15	24	13
AAK1	3	4	3	4	3	4	3	5	2	3	3	5
AAMDC	40	57	30	22	29	46	79	66	58	67	34	67
AAMP	92	52	54	62	57	47	58	65	69	41	51	46
AANAT	0	0	0	0	0	1	0	0	0	0	0	0
AAR2	14	22	27	15	36	21	22	22	30	16	22	27
AARD	7	1	1	1	1	2	3	1	1	1	1	5
AARS	21	28	26	67	81	42	36	26	30	34	54	25
AARS2	6	6	7	10	10	5	5	7	7	6	5	7
AARSD1	21	15	15	12	19	19	18	13	23	18	11	20
AASDH	7	5	5	5	5	5	7	5	6	6	10	7
AASDHPPT	36	17	21	19	15	15	21	16	21	14	26	15
AASS	2	9	4	4	2	4	10	8	8	11	12	9
AATBC	3	0	0	1	0	1	0	1	0	1	0	0
AATF	37	17	29	25	21	23	18	18	35	18	17	22
AATK	10	1	2	1	1	1	1	2	1	1	0	2
ABALON	6	2	5	3	7	1	1	2	6	1	4	3
ABAT	4	8	4	3	2	3	4	8	6	2	6	4
ABCA1	6	11	12	12	4	13	17	12	7	12	7	9
ABCA10	0	0	0	0	0	0	7	4	4	5	5	3
ABCA11P	10	5	5	3	3	3	4	5	4	4	6	7
ABCA12	0	0	0	0	0	0	0	0	0	0	0	0
ABCA13	1	0	0	0	1	0	0	0	0	0	1	0
ABCA17P	0	0	0	0	0	0	0	0	0	0	0	0
ABCA2	10	3	4	7	22	8	8	7	5	6	15	14
ABCA3	4	1	1	3	6	1	5	4	2	2	2	2
ABCA4	0	0	0	2	0	1	0	0	0	0	0	2
ABCA5	1	3	2	3	4	2	5	4	2	4	9	5
ABCA6	1	3	4	1	0	2	19	4	7	7	3	5
ABCA7	7	2	2	7	6	3	2	6	0	7	4	2
ABCA8	1	3	9	1	0	1	73	8	16	15	10	8
ABCA9	1	2	2	2	0	1	21	6	6	11	7	5
ABCB1	1	1	1	3	0	1	5	2	1	5	1	1
ABCB10	4	8	6	6	8	7	7	9	4	6	6	6
ABCB11	0	0	0	0	0	0	0	0	0	0	1	0
ABCB4	0	0	0	1	0	0	0	1	1	1	0	0
ABCB5	2	0	0	0	0	0	3	0	0	3	0	1
ABCB6	14	6	8	3	8	10	9	8	14	8	8	7
ABCB7	12	10	7	9	7	11	14	10	8	10	10	9
ABCB8	9	4	6	4	5	6	5	3	6	6	5	4
ABCB9	3	1	1	1	7	1	1	2	1	2	1	1
ABCC1	14	11	12	12	14	12	11	11	11	9	14	9
ABCC10	4	6	4	7	10	5	3	7	5	6	6	6
ABCC11	0	0	0	0	0	0	0	0	0	0	0	0
ABCC12	0	0	0	0	0	0	0	0	0	0	0	0
ABCC2	0	0	0	1	0	1	0	0	0	1	0	1
ABCC3	2	7	3	6	4	21	1	7	2	3	3	7
ABCC4	17	19	6	7	11	5	3	7	4	3	10	8
ABCC5	23	34	22	28	20	24	9	34	28	26	23	39
ABCC6P1	0	0	0	0	0	0	1	0	0	0	1	0
ABCC6P2	0	1	0	1	1	1	0	1	0	1	1	1
ABCC8	0	0	0	0	0	0	0	0	0	0	0	0
ABCC9	2	3	2	3	0	2	13	3	3	7	0	11
ABCD1	8	4	4	9	7	8	6	4	3	7	4	3
ABCD2	0	0	0	1	0	0	7	1	0	1	2	1
ABCD3	13	19	15	16	15	14	14	20	11	12	19	14
ABCD4	13	10	16	9	11	14	14	12	19	19	15	13
ABCE1	21	18	19	19	7	16	18	11	15	18	13	18
ABCF2	25	14	22	15	16	12	13	11	16	13	10	9
ABCF3	31	24	29	20	51	25	15	36	30	18	26	24
ABCG1	4	5	8	16	15	11	12	8	6	8	4	7
ABCG2	0	0	1	5	1	1	2	0	5	2	4	2
ABCG4	0	0	0	1	1	0	0	1	0	0	2	1
ABCG5	0	0	0	0	0	0	0	0	0	0	0	0
ABCG8	0	0	0	0	0	0	0	0	0	0	0	0
ABHD1	0	0	0	0	0	0	1	1	1	0	0	1
ABHD10	32	14	10	11	11	18	13	15	17	15	16	15
ABHD11-AS1	2	1	3	6	2	2	0	4	2	1	3	1
ABHD12	33	22	33	37	21	44	21	31	19	22	15	34
ABHD13	6	7	10	6	6	5	9	6	7	7	6	6
ABHD14A	14	11	7	9	14	14	25	20	17	18	9	16
ABHD14B	30	26	17	34	34	26	54	39	37	38	23	43
ABHD15	6	4	5	5	4	4	14	8	3	9	4	6
ABHD17A	12	12	12	14	13	21	19	15	13	23	10	14
ABHD17B	5	7	5	8	8	5	9	6	5	6	15	5
ABHD17C	8	11	8	22	47	6	2	8	3	5	25	8
ABHD5	6	7	4	4	7	8	20	8	2	9	6	6
ABHD6	3	4	3	4	5	4	8	4	2	7	8	5
ABHD8	23	4	7	6	9	7	6	6	9	5	6	6
ABI1	20	29	33	38	12	29	24	26	20	26	20	25
ABI2	19	15	13	17	11	10	13	15	21	13	33	18
ABI3	3	4	10	10	3	21	4	4	2	10	3	4
ABL1	18	12	22	9	25	13	24	14	18	16	13	14
ABL2	5	4	13	3	3	4	5	3	3	7	4	7
ABLIM2	3	1	1	3	3	2	2	2	1	3	3	2
ABLIM3	1	3	1	3	1	3	35	5	2	19	1	8
ABO	1	4	0	1	4	1	1	8	1	1	7	1
ABRA	0	0	0	5	0	0	0	0	0	0	0	0
ABRACL	47	61	55	48	45	59	22	39	16	51	37	39
ABTB1	31	10	13	14	19	18	28	24	20	31	14	25
ABTB2	1	1	2	2	5	1	1	3	5	1	3	2
ACAA1	29	39	27	33	38	52	44	52	23	40	26	38
ACAA2	33	32	35	20	11	59	95	27	33	49	19	42
ACACA	11	6	6	7	7	3	11	4	6	5	8	5
ACACB	2	2	2	3	5	2	58	18	4	25	6	13
ACAD10	8	6	4	10	16	8	7	5	5	7	11	7
ACAD11	5	12	6	9	7	13	9	12	8	14	17	16
ACAD8	15	14	10	17	16	12	13	17	12	12	10	15
ACAD9	31	18	18	24	29	17	23	21	16	20	16	18
ACADL	0	0	0	0	0	0	12	3	3	3	0	3
ACADS	5	5	7	6	10	9	44	13	5	21	8	11
ACADSB	3	5	5	4	1	4	14	6	5	4	4	8
ACADVL	170	78	72	67	107	207	212	113	71	191	85	123
ACAN	0	0	0	0	1	2	0	0	0	1	0	0
ACAP1	3	5	5	22	2	9	2	11	1	16	1	5
ACAP2	15	17	20	12	9	14	18	16	14	12	20	13
ACAP3	9	8	9	10	8	16	11	12	6	23	7	14
ACAT1	25	21	18	17	10	17	90	27	34	34	21	32
ACAT2	19	12	15	9	17	10	11	9	12	9	10	11
ACBD3	24	44	26	22	17	25	22	36	21	20	24	20
ACBD4	7	4	4	9	6	8	10	9	13	10	4	13
ACBD5	12	8	12	12	4	13	19	8	9	9	9	9
ACBD6	26	21	21	16	22	16	19	20	31	18	23	20
ACCS	4	8	7	17	7	9	9	10	11	23	10	12
ACCSL	0	0	0	0	1	0	0	0	0	0	0	0
ACD	4	4	6	5	10	7	6	6	11	8	8	6
ACER1	0	0	0	0	0	0	0	0	0	0	0	0
ACER2	1	2	2	4	3	1	5	1	1	2	2	2
ACER3	4	6	5	5	3	5	11	5	2	6	3	4
ACHE	1	0	1	4	0	1	1	1	1	2	1	0
ACIN1	38	69	43	78	68	72	25	83	52	79	59	53
ACKR1	3	4	13	9	3	19	99	48	7	94	6	23
ACKR2	2	2	1	7	6	0	2	7	0	1	1	0
ACKR3	7	25	32	23	20	24	68	13	38	46	8	33
ACKR4	0	2	0	1	1	1	3	1	0	3	7	2
ACLY	42	28	34	30	32	43	37	20	20	26	18	24
ACO1	11	15	15	7	12	14	63	23	10	21	9	21
ACO2	51	28	25	36	34	27	73	36	27	35	22	25
ACOT1	2	1	2	1	2	2	13	2	2	3	2	3
ACOT11	8	1	3	1	4	2	1	2	2	0	3	3
ACOT12	0	0	0	0	0	0	0	0	0	0	0	0
ACOT13	4	8	7	8	8	10	11	7	8	9	10	7
ACOT2	6	4	7	5	8	8	34	5	6	13	6	11
ACOT4	4	4	2	2	5	3	2	4	2	3	2	3
ACOT6	0	0	0	0	0	0	1	1	0	0	0	1
ACOT7	19	12	13	11	16	16	6	10	7	8	11	8
ACOT8	12	10	8	14	24	13	6	12	9	9	14	16
ACOT9	22	33	18	15	38	34	23	21	10	32	25	23
ACOX2	8	9	3	2	7	5	15	8	6	8	7	7
ACOXL	0	0	0	0	0	0	0	0	0	0	0	1
ACP1	85	66	71	56	85	60	47	55	92	43	83	59
ACP2	19	22	40	26	32	57	22	24	21	31	14	19
ACP6	8	8	7	16	14	6	5	11	11	6	9	8
ACPP	1	1	2	53	7	3	1	1	1	2	3	0
ACPT	0	0	0	0	0	0	0	0	0	0	0	0
ACR	0	0	0	0	1	0	0	0	0	0	0	0
ACRBP	2	1	3	3	4	6	2	2	3	4	2	4
ACRV1	0	0	0	0	0	0	0	0	0	0	0	0
ACSBG1	0	0	0	1	0	0	0	0	0	0	2	0
ACSBG2	0	0	0	0	0	0	0	0	0	0	0	0
ACSF2	20	12	11	20	45	20	38	21	20	34	24	23
ACSF3	3	3	4	6	6	5	5	4	4	6	4	3
ACSL1	17	27	41	15	22	75	310	63	10	104	10	48
ACSL3	25	17	16	25	7	13	29	12	10	12	17	10
ACSL4	20	30	24	21	10	26	28	24	12	26	19	38
ACSL5	8	18	20	14	5	17	29	21	10	28	8	20
ACSL6	0	0	0	0	0	0	0	0	0	1	0	0
ACSM1	0	0	0	0	0	0	0	0	1	1	1	0
ACSM2A	0	0	0	0	0	0	0	0	0	0	0	0
ACSM2B	0	0	0	0	0	0	0	0	0	0	0	0
ACSM3	2	3	4	4	3	2	2	3	15	3	19	2
ACSM4	0	0	0	0	0	0	0	0	0	0	0	0
ACSM5	0	0	1	0	0	0	19	4	0	2	1	2
ACSM6	0	0	0	0	0	0	0	0	0	0	0	0
ACSS1	13	9	11	18	12	13	8	17	15	18	11	22
ACSS2	5	12	15	10	28	15	48	26	11	30	13	30
ACSS3	8	6	5	4	2	2	22	5	10	6	9	6
ACTA1	0	0	0	385	0	0	0	0	0	0	4	1
ACTA2	668	2389	573	502	261	851	122	129	145	423	268	774
ACTB	1895	2735	2224	1314	1359	2825	1454	1453	1799	2349	861	1969
ACTBL2	0	0	0	0	0	0	0	1	0	0	0	0
ACTC1	0	0	0	7	0	0	0	0	1	1	0	0
ACTG1	1697	1419	1476	634	1686	1311	1105	953	1946	1116	824	1220
ACTG2	29	98	8	42	23	17	1	1	8	28	13	49
ACTL6A	50	41	54	43	57	25	24	32	41	19	43	29
ACTL6B	0	0	0	0	0	0	0	0	0	0	0	0
ACTL7A	0	0	0	0	0	0	0	0	0	0	0	0
ACTL7B	0	0	0	0	0	0	0	0	0	0	0	0
ACTL8	1	0	0	1	0	0	0	0	0	0	0	0
ACTL9	0	0	0	0	0	0	0	0	0	0	0	0
ACTN1	101	97	63	51	89	89	41	43	33	41	45	61
ACTN2	0	0	0	30	0	0	0	0	0	3	0	1
ACTN3	0	0	0	7	0	0	0	0	0	0	0	0
ACTR1B	53	24	37	29	61	29	34	26	44	26	33	37
ACTR2	107	126	152	92	57	110	82	71	71	66	65	65
ACTR3	74	67	86	46	39	53	34	42	37	39	41	38
ACTR3B	7	3	6	3	3	2	2	4	7	3	3	4
ACTR5	4	5	6	5	7	6	3	5	7	6	5	8
ACTR6	21	13	19	15	20	14	21	12	21	15	24	16
ACTR8	11	9	7	8	10	8	7	6	6	6	9	6
ACTRT1	0	0	0	0	0	0	0	0	0	0	0	0
ACTRT2	0	0	0	0	0	0	0	0	0	0	0	0
ACTRT3	2	4	3	1	2	2	2	3	8	1	2	2
ACVR1	19	23	24	11	17	16	22	18	24	15	21	20
ACVR1B	10	9	16	8	29	11	10	12	8	6	17	8
ACVR1C	0	0	0	0	0	0	23	3	0	4	0	2
ACVR2A	4	13	7	3	2	6	5	7	5	9	4	9
ACVR2B	3	2	2	3	3	1	1	2	3	1	4	2
ACVR2B-AS1	3	1	1	2	1	0	1	1	2	1	1	2
ACVRL1	4	6	5	8	5	11	16	8	2	14	2	6
ACY1	35	18	13	18	21	12	25	23	12	13	10	13
ACY3	1	1	0	2	3	0	0	2	0	1	0	1
ADA	11	9	14	45	6	17	7	7	6	20	2	9
ADAD1	0	0	0	0	0	0	0	0	0	0	0	0
ADAD2	0	0	0	0	0	0	0	0	0	0	0	0
ADAL	5	5	4	5	2	3	5	4	4	3	3	3
ADAM10	65	43	39	31	23	41	31	27	20	24	25	27
ADAM11	1	0	0	1	0	0	0	0	1	1	1	1
ADAM15	32	26	18	35	38	46	64	29	16	48	16	24
ADAM18	0	0	0	0	0	0	0	0	0	0	0	0
ADAM19	5	9	8	12	6	19	2	6	1	5	3	3
ADAM2	0	0	0	0	0	0	0	0	0	0	0	0
ADAM20P1	0	1	0	1	0	1	0	1	0	1	0	1
ADAM22	1	1	1	1	1	0	3	2	2	2	2	4
ADAM23	0	0	0	0	0	0	1	0	1	1	3	1
ADAM28	3	5	4	5	10	12	1	7	3	3	4	2
ADAM30	0	0	0	0	0	0	0	0	0	0	0	0
ADAM32	1	1	0	0	0	1	0	1	0	1	2	2
ADAM33	16	4	10	1	2	9	16	8	11	29	0	21
ADAM3A	0	0	0	0	0	0	0	0	0	0	0	0
ADAM5	0	0	0	0	0	0	0	0	0	0	0	0
ADAM6	0	0	0	0	0	0	0	0	0	0	0	0
ADAM7	0	0	0	0	0	0	0	0	0	0	0	0
ADAM8	4	5	10	14	16	54	3	6	2	9	3	3
ADAMDEC1	3	2	31	18	1	13	0	3	3	6	1	2
ADAMTS10	3	8	5	5	3	16	4	6	4	9	4	8
ADAMTS12	7	4	4	2	3	3	5	1	1	1	2	4
ADAMTS13	3	2	1	2	4	1	1	2	2	2	4	2
ADAMTS14	7	17	9	2	8	18	1	4	2	4	2	9
ADAMTS15	8	2	15	1	2	5	21	2	10	16	2	8
ADAMTS16	0	19	13	0	1	9	10	7	4	4	1	2
ADAMTS17	1	1	1	3	3	1	1	1	1	1	2	8
ADAMTS19	0	0	0	0	0	0	0	0	2	0	0	0
ADAMTS2	11	33	21	6	10	43	15	9	3	14	1	12
ADAMTS20	0	0	0	0	0	0	0	0	0	0	0	1
ADAMTS4	3	3	18	4	2	6	12	2	28	37	1	13
ADAMTS6	0	4	1	1	0	4	1	0	1	1	1	1
ADAMTS7	4	3	5	1	2	4	3	1	3	4	3	2
ADAMTS8	1	0	0	0	0	0	0	0	1	1	0	1
ADAMTS9-AS1	0	3	1	0	0	0	6	1	6	3	7	2
ADAMTS9-AS2	0	0	0	0	0	0	4	1	2	1	2	2
ADAMTSL2	1	0	0	2	1	0	0	0	0	0	0	1
ADAMTSL3	1	2	1	1	2	0	17	2	1	2	1	3
ADAMTSL4	7	4	7	3	2	20	25	7	5	12	3	6
ADAMTSL5	4	2	1	0	2	2	1	0	0	1	1	0
ADAP1	8	3	11	5	8	8	3	4	4	5	8	5
ADAP2	6	8	12	10	4	26	9	6	4	18	6	7
ADAR	83	62	84	130	103	52	46	55	87	77	64	44
ADARB1	9	13	7	8	11	11	11	7	3	15	11	10
ADARB2	0	0	0	0	0	0	0	0	0	0	0	0
ADARB2-AS1	0	0	0	0	0	0	0	0	0	0	0	0
ADAT1	3	3	6	6	5	3	4	2	2	3	6	3
ADAT2	1	4	2	3	2	3	1	4	1	3	3	5
ADAT3	2	1	2	1	3	2	2	1	1	1	2	1
ADCK1	3	4	5	4	3	4	4	4	4	6	3	5
ADCK2	13	5	12	12	15	9	10	6	10	9	7	8
ADCK5	9	4	3	8	10	4	2	5	4	7	7	4
ADCY1	0	0	1	1	1	0	1	0	1	1	0	0
ADCY10	0	0	0	0	0	0	0	0	0	0	0	0
ADCY10P1	0	1	0	1	0	1	0	2	1	1	2	2
ADCY2	0	0	0	1	0	0	1	0	1	0	2	0
ADCY5	3	2	1	2	2	1	6	6	4	4	3	3
ADCY6	15	15	7	10	43	10	32	20	8	16	16	15
ADCYAP1	0	0	1	0	0	0	2	2	0	4	0	0
ADCYAP1R1	0	0	0	1	3	0	4	0	3	1	1	1
ADD1	75	41	53	37	75	50	104	49	71	57	52	50
ADD2	1	3	4	3	1	6	1	2	2	4	1	3
ADD3	37	32	41	46	18	29	106	34	29	40	27	35
ADD3-AS1	0	0	0	1	0	1	2	0	0	1	0	1
ADGB	0	0	0	0	0	0	0	0	0	0	14	0
ADGRB1	2	1	0	3	1	1	0	0	1	1	0	0
ADGRB2	14	2	3	2	3	2	2	2	2	2	3	3
ADGRD1	2	2	3	1	1	11	21	1	2	10	1	1
ADGRE3	0	0	0	0	0	1	1	0	0	0	0	0
ADGRE4P	0	3	2	1	0	7	0	3	0	0	1	1
ADGRE5	22	11	27	17	26	33	17	11	11	26	63	12
ADGRF1	0	4	1	1	1	1	0	6	0	0	1	2
ADGRF2	0	0	0	0	0	0	0	0	0	0	0	0
ADGRF3	0	0	0	0	1	0	0	0	0	0	0	0
ADGRF4	0	2	1	0	0	2	0	0	0	1	1	0
ADGRF5	5	12	7	13	3	9	35	14	3	28	6	16
ADGRG3	1	0	1	1	1	0	4	0	1	2	0	0
ADGRG5	0	0	1	2	1	1	0	2	0	2	1	1
ADGRL1	18	3	6	3	18	4	5	5	10	5	8	6
ADGRL2	26	17	26	34	6	10	24	11	28	13	14	16
ADGRL4	5	12	5	11	2	15	37	9	3	40	4	19
ADGRV1	0	0	0	0	0	0	0	0	0	0	0	0
ADH1A	0	0	0	0	0	0	1	0	0	1	0	0
ADH1B	4	0	10	5	0	0	875	175	4	497	1	204
ADH1C	0	0	1	0	0	0	23	9	2	7	0	5
ADH4	0	0	0	0	0	0	0	0	0	2	0	0
ADH5	30	45	42	35	40	38	86	35	55	55	53	49
ADH6	0	0	0	0	0	0	0	0	0	0	3	0
ADH7	0	0	0	0	0	0	0	0	0	0	0	0
ADHFE1	2	3	1	5	2	2	15	9	5	11	6	9
ADI1	110	83	68	50	84	68	117	77	89	70	48	74
ADIG	0	0	0	0	0	0	0	0	1	0	0	0
ADIPOQ	0	0	0	0	0	0	918	102	0	77	0	78
ADIPOQ-AS1	0	0	0	0	0	0	0	0	0	0	0	0
ADIPOR1	57	52	54	38	102	61	60	56	45	44	92	38
ADIPOR2	22	22	22	23	36	24	57	31	16	24	19	26
ADIRF	49	19	22	15	31	34	1253	259	79	499	19	429
ADK	20	11	16	8	4	11	19	15	10	8	7	11
ADM	4	6	3	8	25	117	26	11	5	15	5	17
ADM2	2	1	1	3	5	2	0	1	0	1	1	0
ADM5	1	0	1	6	3	2	1	1	1	5	1	3
ADNP	52	35	43	41	29	25	24	30	46	22	33	36
ADNP-AS1	6	7	2	8	3	3	1	7	3	4	7	9
ADNP2	3	6	7	4	6	6	6	4	6	7	5	6
ADO	14	11	14	9	8	9	12	10	14	11	8	9
ADORA1	5	2	2	0	3	2	1	3	2	2	0	2
ADORA2A	1	2	2	10	1	3	2	3	1	6	1	2
ADORA2A-AS1	0	0	0	0	0	0	0	0	0	0	0	0
ADORA3	4	2	3	3	2	9	7	3	1	4	3	1
ADPGK	27	34	38	35	22	76	22	35	24	49	21	28
ADPGK-AS1	0	0	0	0	0	0	0	0	0	0	0	0
ADPRH	6	8	6	6	5	8	9	9	4	9	4	5
ADPRHL1	5	3	1	3	3	1	1	4	2	1	3	1
ADPRHL2	29	19	17	24	60	30	14	21	15	18	69	16
ADPRM	6	6	4	4	3	8	12	4	8	8	7	7
ADRA1A	0	0	1	0	0	0	2	0	0	0	0	0
ADRA1D	0	0	0	0	0	0	0	0	0	0	0	0
ADRA2A	4	1	5	7	5	1	7	6	6	13	4	16
ADRA2C	5	5	9	16	24	3	3	8	19	2	2	9
ADRB2	1	1	1	2	0	1	12	2	2	7	2	2
ADRB3	0	0	0	0	0	0	2	0	7	0	0	0
ADSL	36	30	35	30	25	37	28	23	31	31	24	34
ADSS	40	36	35	27	23	22	21	35	28	21	33	23
ADTRP	0	1	1	2	0	1	1	1	0	2	1	1
AEBP1	194	348	202	85	156	137	68	92	114	107	68	272
AEBP2	7	10	9	13	8	7	11	9	11	9	15	9
AEN	7	7	10	8	9	9	6	4	8	10	7	8
AES	155	106	89	120	206	115	177	149	156	158	90	99
AFAP1	16	9	12	6	22	12	13	6	4	8	6	8
AFAP1-AS1	1	3	0	0	0	0	0	3	1	0	1	0
AFAP1L1	3	5	1	9	2	4	11	3	6	7	3	5
AFAP1L2	40	13	24	8	11	4	10	13	36	7	8	39
AFF1	10	11	14	12	14	14	38	12	11	14	18	22
AFF2	0	0	0	0	0	0	1	0	0	0	0	1
AFF3	0	0	0	1	0	0	3	1	3	1	2	1
AFF4	27	21	21	12	11	18	25	17	19	14	17	19
AFG3L1P	2	7	5	20	11	8	3	8	4	13	11	7
AFG3L2	32	16	22	18	15	15	22	13	19	14	14	15
AFMID	11	9	8	10	8	15	10	13	19	14	9	9
AFTPH	18	15	15	20	14	14	14	19	16	13	17	16
AGA	9	16	10	10	6	18	10	7	7	9	7	11
AGAP1	7	3	6	4	5	2	5	5	5	2	7	2
AGAP11	1	1	1	2	1	1	10	5	2	10	1	7
AGAP2	1	1	2	3	1	2	1	3	0	3	1	1
AGAP2-AS1	3	7	5	2	3	9	4	5	6	5	4	4
AGAP3	24	15	21	16	27	26	20	17	24	26	21	23
AGAP4	0	0	1	3	0	0	0	0	2	2	1	0
AGAP5	1	4	1	4	3	4	1	4	1	3	3	3
AGAP6	4	11	5	13	5	10	2	13	5	12	8	11
AGAP7P	0	0	0	0	0	0	0	0	0	0	0	0
AGAP9	0	0	0	0	0	0	0	0	0	0	0	0
AGBL1	0	0	0	0	0	0	0	0	0	0	0	0
AGBL2	1	2	1	1	1	0	0	2	2	1	16	1
AGBL3	0	0	0	0	0	0	0	0	0	0	0	0
AGBL4	0	0	0	0	0	0	0	0	0	0	1	0
AGBL5	24	13	22	11	27	11	10	17	34	6	22	12
AGER	2	8	5	14	12	12	2	13	6	15	9	11
AGFG1	10	14	13	10	6	15	15	11	8	12	9	10
AGFG2	4	4	3	5	3	2	8	4	6	6	7	2
AGGF1	10	15	13	8	5	11	13	11	14	10	12	8
AGK	16	10	14	12	9	13	13	12	12	12	12	12
AGL	6	8	6	7	5	4	10	6	5	4	8	6
AGMAT	2	1	1	1	0	1	0	1	0	0	0	1
AGMO	0	0	0	0	0	0	2	0	0	1	0	0
AGO2	6	2	3	4	6	2	5	2	2	2	6	2
AGO3	5	3	3	2	5	3	4	2	2	2	4	2
AGO4	3	7	7	7	8	11	7	6	4	7	12	7
AGPAT1	39	39	43	46	54	42	41	40	78	36	28	37
AGPAT2	28	25	25	24	51	31	179	73	16	73	18	52
AGPAT3	22	9	12	11	29	14	12	10	7	11	14	9
AGPAT4	3	3	2	2	2	3	2	2	4	3	14	4
AGPAT4-IT1	0	0	0	0	0	0	0	0	0	0	1	0
AGPAT5	12	6	8	7	8	6	4	4	8	5	9	7
AGR2	1	23	2	2	26	15	0	44	3	0	8	3
AGR3	14	1	19	1	9	1	0	1	4	0	154	1
AGRN	73	28	46	39	63	29	21	28	45	34	20	33
AGT	0	0	0	2	0	0	5	1	0	2	1	6
AGTPBP1	4	6	7	8	4	9	7	6	3	8	12	7
AGTR2	0	0	0	0	0	0	0	0	0	0	0	0
AGTRAP	52	28	35	29	33	67	25	24	35	42	33	26
AGXT	0	0	0	0	0	0	0	0	0	0	0	0
AGXT2	0	0	0	0	0	0	0	0	0	0	0	0
AHCTF1	8	6	5	6	3	4	6	6	7	6	7	5
AHCY	77	55	105	50	137	63	38	53	103	31	48	111
AHI1	3	5	4	3	4	6	5	4	4	5	13	9
AHNAK	59	84	57	66	95	65	286	106	65	75	66	102
AHNAK2	6	4	5	5	6	4	5	2	1	4	0	5
AHR	19	16	43	19	16	13	72	20	9	34	13	42
AHRR	0	0	0	1	2	1	0	1	0	1	2	1
AHSA1	81	54	55	57	81	64	61	48	63	53	109	49
AHSA2	16	42	22	67	27	43	9	44	27	46	36	42
AHSG	0	0	0	0	0	0	0	0	0	0	0	0
AHSP	0	0	0	0	1	0	0	0	0	0	0	0
AICDA	0	0	0	0	0	0	0	0	0	0	0	0
AIDA	7	10	10	7	4	10	16	9	8	9	6	8
AIF1L	133	10	14	19	50	4	31	12	14	11	19	16
AIFM2	10	7	4	4	6	5	31	18	5	13	4	12
AIFM3	2	1	1	0	0	1	0	1	1	2	1	1
AIG1	28	35	18	14	40	22	32	40	30	21	42	33
AIM2	1	2	3	10	0	11	0	4	1	9	1	2
AIMP1	16	24	22	29	24	26	24	23	26	25	29	26
AIMP2	19	15	17	16	13	13	8	11	14	10	7	14
AIPL1	0	0	0	0	0	0	0	0	0	0	0	0
AJAP1	23	0	6	1	0	3	1	0	10	0	0	6
AK2	105	52	40	56	86	52	32	53	28	38	51	50
AK3	15	26	25	21	13	20	47	24	39	28	29	26
AK4	9	13	7	4	9	23	11	6	2	6	2	7
AK5	1	0	1	0	2	1	0	0	0	1	0	2
AK6	26	33	25	30	19	31	31	29	36	28	20	28
AK8	1	1	1	1	2	0	1	1	1	1	13	1
AK9	2	1	2	1	2	1	3	1	2	1	12	2
AKAP10	12	10	9	11	6	17	13	9	9	11	12	10
AKAP11	7	11	11	7	3	6	18	12	8	7	7	8
AKAP13	16	17	25	15	28	16	29	18	13	18	31	18
AKAP14	0	0	0	0	4	0	0	0	0	0	111	0
AKAP17A	0	0	0	0	0	0	0	0	0	0	0	0
AKAP2	27	17	23	20	7	17	42	17	9	26	16	22
AKAP3	0	0	0	1	2	1	0	1	1	1	2	1
AKAP4	0	0	0	0	0	0	0	0	0	0	0	0
AKAP6	2	0	2	1	0	0	2	0	1	1	4	0
AKAP7	2	3	4	3	2	5	7	4	7	7	5	6
AKAP8	16	13	10	16	13	15	9	15	11	16	13	12
AKAP8L	58	23	32	37	43	31	14	36	58	39	53	41
AKAP9	8	7	9	6	2	6	11	6	8	7	11	6
AKIP1	12	16	12	8	15	18	15	9	12	15	12	17
AKIRIN1	49	35	55	31	56	23	35	33	39	27	46	24
AKIRIN2	19	16	28	27	30	26	28	17	28	28	33	22
AKNA	4	5	7	12	8	10	7	10	5	12	20	5
AKNAD1	0	0	0	0	0	0	0	0	0	0	0	0
AKR1A1	86	79	88	47	123	105	62	75	63	72	131	74
AKR1B1	79	45	60	27	23	51	46	38	90	49	33	49
AKR1B10	8	0	0	0	0	0	1	0	0	0	0	1
AKR1C1	1	2	2	4	1	3	79	22	3	36	3	21
AKR1C2	0	1	0	1	0	0	54	20	0	15	0	23
AKR1C3	2	4	6	14	3	3	46	19	13	35	6	21
AKR1C4	0	0	0	0	0	0	0	0	0	0	0	0
AKR1C6P	0	0	0	0	0	0	0	0	0	0	0	0
AKR1C8P	0	0	0	0	0	0	0	0	0	0	0	0
AKR1D1	0	0	0	0	0	0	0	0	0	0	0	0
AKR1E2	1	0	1	1	0	1	2	1	1	2	1	2
AKR7A2	18	17	16	14	17	21	17	16	20	15	15	17
AKR7A3	2	1	0	1	1	1	0	1	1	1	1	2
AKR7L	1	1	0	0	1	1	0	1	1	1	1	1
AKT1	41	37	51	46	51	64	46	36	40	47	23	38
AKT1S1	31	25	38	21	21	91	22	32	32	32	11	22
AKT2	16	19	25	27	23	22	34	30	32	21	19	31
AKT3	20	8	8	6	2	7	19	6	12	10	10	11
AKTIP	6	10	7	12	11	9	12	11	13	16	15	13
ALAD	14	26	14	15	19	19	42	29	24	20	23	21
ALAS2	0	0	0	6	1	1	0	0	0	1	0	1
ALB	0	1	1	0	1	0	0	1	1	20	1	1
ALCAM	20	23	12	8	9	29	6	11	10	10	16	10
ALDH16A1	13	7	14	14	10	10	7	8	11	9	6	10
ALDH18A1	25	50	32	26	36	38	16	28	23	18	16	29
ALDH1L1	0	1	1	2	1	0	33	8	5	12	1	7
ALDH1L2	3	8	2	3	1	9	4	2	0	3	1	4
ALDH2	27	34	86	21	42	76	506	140	52	172	28	172
ALDH3A1	7	0	1	0	4	0	2	1	3	1	4	3
ALDH3B1	7	9	8	8	15	21	15	7	8	16	36	11
ALDH3B2	7	15	1	14	51	2	0	16	0	4	4	4
ALDH7A1	22	16	18	9	9	9	13	13	21	6	10	15
ALDOA	418	519	304	373	768	1022	340	378	293	258	234	245
ALG1	4	7	5	6	8	6	4	5	5	5	5	3
ALG10	3	2	3	4	3	1	2	2	2	2	2	2
ALG10B	3	3	3	3	3	2	3	3	3	2	3	3
ALG11	6	5	8	5	2	5	8	3	6	3	4	4
ALG12	9	6	8	8	9	10	11	6	6	7	4	7
ALG13	5	17	9	16	6	18	10	14	8	21	13	14
ALG14	11	12	10	7	9	14	14	13	14	11	9	11
ALG1L	4	2	2	1	6	0	0	7	2	1	7	1
ALG1L2	0	2	0	0	0	0	0	0	0	0	0	0
ALG2	13	24	15	16	28	27	16	24	14	18	21	16
ALG3	42	23	38	24	69	25	12	32	32	16	20	22
ALG5	29	37	39	29	20	41	31	35	42	34	16	26
ALG6	6	7	6	7	11	6	5	6	5	6	6	7
ALG8	39	19	23	27	32	21	23	20	28	18	17	22
ALG9	4	4	4	4	5	6	5	4	5	5	4	5
ALK	0	0	1	0	1	0	0	0	1	0	0	1
ALKBH1	6	4	4	4	4	6	4	4	5	6	4	4
ALKBH2	10	9	15	12	16	10	9	11	30	13	11	17
ALKBH3	10	13	11	10	12	17	12	14	13	16	13	16
ALKBH4	6	3	4	4	4	4	4	5	5	4	3	5
ALKBH5	31	19	18	20	38	41	22	20	27	23	25	23
ALKBH6	11	8	10	9	7	12	7	10	11	10	6	8
ALKBH7	41	21	18	16	17	26	27	21	28	19	9	29
ALKBH8	4	4	4	4	2	3	4	4	5	4	4	5
ALMS1	5	2	4	3	2	1	3	2	6	1	10	2
ALMS1-IT1	0	0	0	2	0	0	0	0	1	1	1	1
ALOX12-AS1	1	2	1	2	2	1	2	3	2	1	3	2
ALOX5AP	26	49	48	49	20	56	61	48	12	42	21	25
ALPI	0	0	0	0	0	0	0	0	0	0	0	0
ALPK1	6	7	5	8	6	12	5	5	3	11	11	7
ALPK2	2	10	7	2	1	6	0	1	1	2	0	4
ALPK3	2	4	2	4	2	1	3	3	1	1	1	2
ALPL	13	7	20	15	6	5	4	4	30	15	8	5
ALPP	1	0	0	0	0	0	0	0	0	0	1	2
ALPPL2	1	0	0	0	0	0	0	0	0	0	0	0
ALS2	9	8	8	6	4	6	8	7	7	6	12	8
ALS2CL	15	9	4	10	24	14	4	24	6	11	14	32
ALS2CR12	1	1	0	1	0	1	0	1	0	0	19	0
ALX1	0	0	0	0	0	0	0	0	0	0	0	0
ALX3	2	2	1	2	4	1	1	3	2	1	1	1
ALYREF	23	25	29	29	66	35	18	23	34	28	27	19
AMACR	3	5	3	6	5	7	6	4	4	7	6	7
AMBN	0	0	0	0	0	0	0	0	0	0	0	0
AMBP	0	0	0	0	0	0	0	0	1	1	0	0
AMBRA1	6	7	6	7	18	6	6	9	7	6	10	6
AMDHD1	1	0	0	0	1	1	1	0	0	0	1	1
AMDHD2	7	8	8	8	9	11	10	10	8	11	5	7
AMELX	0	0	0	0	0	0	0	0	0	0	0	0
AMELY	0	0	0	0	0	0	0	0	0	0	0	0
AMER1	2	2	2	3	4	1	1	2	2	1	2	1
AMER2	0	0	0	0	0	0	0	0	0	0	0	0
AMER3	0	0	0	0	0	0	0	0	0	0	0	0
AMH	0	0	0	1	2	1	0	0	0	1	1	2
AMHR2	0	0	0	0	0	0	2	0	11	0	8	0
AMIGO1	4	1	1	2	5	0	4	2	2	1	2	1
AMIGO2	6	19	9	5	7	10	9	5	25	11	15	6
AMIGO3	3	2	1	2	4	2	1	3	2	1	1	2
AMMECR1L	11	10	13	9	15	8	9	10	14	9	8	10
AMN1	7	7	12	14	12	5	8	7	13	8	17	10
AMOT	15	10	8	19	23	2	8	13	8	3	15	9
AMOTL1	7	9	11	8	16	6	17	8	7	6	15	10
AMOTL2	55	17	51	11	31	13	81	28	95	47	25	50
AMPD3	3	6	7	7	8	22	2	7	2	6	14	5
AMPH	1	1	1	1	1	1	2	1	1	3	1	4
AMT	2	7	3	17	8	9	4	13	10	21	14	19
AMTN	0	0	0	0	0	0	0	0	0	0	0	0
AMY1A	0	0	0	0	0	0	0	0	0	0	0	0
AMY1B	0	0	0	0	0	0	0	0	0	0	0	0
AMY1C	0	0	0	0	0	0	0	0	0	0	0	0
AMY2A	0	0	0	0	0	0	0	0	0	0	0	0
AMY2B	3	25	4	28	14	15	4	36	10	26	24	25
AMZ1	0	0	0	0	0	0	0	0	0	0	0	0
AMZ2	41	55	43	40	45	53	53	46	54	48	54	45
AMZ2P1	2	7	4	6	2	5	6	7	8	10	6	5
ANAPC1	5	4	6	4	5	3	5	3	6	3	4	4
ANAPC10	6	7	7	8	5	7	11	6	8	9	6	9
ANAPC11	50	44	39	35	54	50	47	37	38	41	26	36
ANAPC13	82	60	83	37	37	53	58	53	100	59	58	53
ANAPC15	33	39	32	34	28	32	18	29	32	23	19	28
ANAPC16	52	36	36	38	21	44	58	39	49	39	28	42
ANAPC1P1	0	0	0	0	0	0	0	0	0	0	0	0
ANAPC2	11	9	7	10	22	11	10	13	8	10	11	11
ANAPC4	14	13	16	16	11	17	14	14	16	23	44	17
ANAPC7	26	20	24	27	28	17	14	19	21	21	29	21
ANG	3	6	4	3	2	29	33	16	29	29	8	16
ANGEL1	5	7	8	8	11	9	7	7	9	6	10	9
ANGEL2	8	11	8	8	5	10	9	12	10	10	8	11
ANGPT1	1	2	1	1	1	2	21	4	4	4	2	5
ANGPT2	2	3	1	12	3	2	8	1	1	9	1	2
ANGPT4	0	0	0	0	0	0	1	0	0	0	0	0
ANGPTL1	1	5	4	2	0	8	30	3	35	13	0	5
ANGPTL2	16	19	20	10	11	21	97	22	26	44	5	26
ANGPTL3	0	0	0	0	0	0	0	0	0	0	0	0
ANGPTL4	3	5	1	2	2	214	22	8	1	24	2	25
ANGPTL5	0	0	0	0	0	0	1	0	2	0	1	0
ANGPTL6	0	0	0	1	0	2	0	1	0	0	0	1
ANGPTL7	2	0	1	0	0	0	56	1	0	3	0	0
ANK1	1	0	0	3	0	0	1	0	0	1	0	0
ANK2	1	2	1	2	0	1	10	2	9	7	8	5
ANK3	5	2	5	1	1	1	2	3	8	1	8	6
ANKAR	1	1	0	1	0	1	1	1	1	1	1	1
ANKDD1A	2	3	2	2	2	2	5	4	3	4	3	3
ANKDD1B	0	1	0	0	0	0	0	1	1	0	5	0
ANKEF1	4	3	3	3	5	1	3	2	2	2	6	2
ANKFN1	0	0	0	0	0	0	0	0	0	0	2	1
ANKFY1	13	13	15	12	14	14	16	12	12	19	13	15
ANKH	12	9	6	9	11	6	13	10	16	6	8	14
ANKHD1	15	17	15	20	6	15	14	19	16	16	14	16
ANKHD1-EIF4EBP3	3	3	1	3	1	3	4	4	1	3	2	2
ANKK1	0	0	0	0	1	0	0	1	0	0	4	1
ANKLE1	3	0	5	3	0	1	0	1	2	1	0	1
ANKMY1	2	3	2	7	5	3	2	3	4	4	23	2
ANKMY2	16	14	10	8	3	16	13	11	14	13	10	13
ANKRA2	5	10	7	8	7	9	10	9	10	8	8	8
ANKRD1	0	0	1	20	0	0	0	1	1	0	1	20
ANKRD11	7	8	10	20	13	10	14	9	12	11	17	7
ANKRD12	4	4	7	5	2	5	11	4	4	7	4	5
ANKRD13A	15	20	16	20	18	28	14	19	9	17	21	21
ANKRD13B	3	1	2	1	2	2	5	2	3	6	2	5
ANKRD13C	5	9	8	6	5	7	8	7	7	8	8	9
ANKRD13D	11	14	12	15	23	23	10	20	11	23	15	15
ANKRD16	1	3	5	6	2	3	4	4	7	4	3	4
ANKRD17	19	15	12	17	13	12	15	13	11	12	20	14
ANKRD18B	0	0	0	0	0	0	0	0	0	0	0	0
ANKRD18DP	0	0	0	0	0	0	0	0	0	0	0	0
ANKRD19P	0	1	0	1	0	1	0	1	1	2	1	1
ANKRD20A2	0	0	0	0	0	0	0	0	0	0	0	0
ANKRD20A4	0	0	0	0	0	0	0	0	0	0	0	0
ANKRD22	2	2	5	3	1	8	1	1	1	6	1	1
ANKRD23	1	1	1	13	2	2	1	2	1	1	5	4
ANKRD24	0	0	0	0	1	1	1	0	0	1	1	0
ANKRD26P1	0	0	1	0	0	0	0	0	0	0	0	0
ANKRD27	16	9	10	13	10	20	10	11	9	9	8	31
ANKRD28	15	15	13	11	9	11	9	11	11	10	17	15
ANKRD29	1	3	4	4	0	3	13	4	6	10	6	7
ANKRD30A	0	0	0	0	0	0	0	0	0	0	0	0
ANKRD30B	0	0	0	0	0	0	1	0	0	0	0	0
ANKRD30BL	0	0	0	0	0	0	0	0	0	0	0	0
ANKRD30BP2	0	0	0	0	0	0	0	0	0	0	0	0
ANKRD30BP3	0	0	0	0	0	0	0	0	0	0	0	0
ANKRD31	0	0	0	0	0	0	0	0	0	0	0	0
ANKRD33	0	0	0	0	0	0	0	0	0	0	0	0
ANKRD33B	5	1	4	3	1	1	10	1	1	2	1	4
ANKRD34B	0	0	0	0	1	0	0	0	0	0	1	1
ANKRD34C	0	0	0	0	0	0	0	0	0	0	0	0
ANKRD34C-AS1	0	0	0	0	0	0	0	0	0	0	0	0
ANKRD35	1	0	1	1	2	0	2	1	2	2	2	1
ANKRD36B	0	0	0	0	0	0	0	0	0	0	1	1
ANKRD36BP1	7	4	10	3	18	2	6	3	3	1	10	2
ANKRD36C	0	1	0	0	0	0	0	1	0	0	1	1
ANKRD37	18	7	20	4	10	43	10	4	74	20	15	16
ANKRD39	9	6	11	7	12	7	8	8	10	6	13	8
ANKRD40	14	10	13	11	16	12	43	13	13	13	11	14
ANKRD42	3	7	4	6	11	6	4	8	8	5	28	6
ANKRD44	3	6	8	9	2	10	4	8	2	9	5	6
ANKRD45	2	1	1	0	3	0	1	1	4	1	28	1
ANKRD46	11	6	8	12	9	6	18	8	14	10	10	11
ANKRD49	13	17	11	22	10	14	10	21	11	14	11	13
ANKRD50	7	5	5	3	3	5	5	3	3	5	8	5
ANKRD52	8	13	9	11	26	9	6	13	6	6	8	8
ANKRD53	0	0	1	0	1	1	2	1	3	2	7	1
ANKRD54	6	7	5	7	10	9	6	7	8	9	18	7
ANKRD55	0	0	0	0	0	0	0	0	0	0	0	0
ANKRD60	0	0	0	0	0	0	0	0	0	0	0	0
ANKRD62	0	0	0	0	0	0	0	0	0	0	0	0
ANKRD62P1-PARP4P3	0	0	0	0	0	0	0	0	0	0	0	0
ANKRD66	0	0	0	0	1	0	0	0	0	0	60	0
ANKRD7	0	0	1	0	0	0	0	0	0	0	1	0
ANKS1A	11	7	8	9	16	6	18	8	9	7	14	8
ANKS1B	3	0	1	1	1	0	2	0	1	1	2	1
ANKS3	6	8	5	7	7	8	5	10	10	11	7	7
ANKS4B	0	0	0	0	0	0	0	0	0	0	0	0
ANKS6	5	7	4	4	16	4	3	8	4	4	6	7
ANKUB1	0	0	0	0	0	0	0	0	0	0	19	0
ANKZF1	19	21	13	24	18	28	7	31	19	19	29	26
ANLN	21	11	14	4	5	9	4	1	2	1	3	1
ANO1	4	3	6	10	6	2	8	5	5	8	2	10
ANO10	14	15	12	12	12	17	18	14	9	9	6	11
ANO2	2	1	0	1	0	0	1	0	1	2	1	1
ANO3	0	0	0	0	0	0	1	0	0	0	0	0
ANO4	1	0	1	0	0	1	1	0	6	0	2	1
ANO5	0	1	0	1	0	0	1	0	0	1	1	1
ANO6	17	22	22	16	12	22	93	22	20	25	22	25
ANO7	2	1	0	2	0	0	0	1	1	2	0	0
ANO8	15	2	4	11	11	5	4	5	4	6	8	6
ANO9	19	6	7	28	15	9	1	12	3	17	6	18
ANOS1	6	9	15	2	12	5	12	3	2	5	4	8
ANP32A-IT1	0	0	0	0	0	0	0	0	0	0	0	0
ANP32AP1	13	5	8	6	6	4	5	4	8	1	3	3
ANP32B	54	55	58	65	70	78	67	59	74	64	65	63
ANP32C	1	1	1	1	1	1	0	1	1	0	1	1
ANP32D	0	0	0	0	0	0	0	0	0	0	0	0
ANP32E	65	22	43	29	21	25	18	19	33	19	28	20
ANTXR1	99	149	54	24	49	56	66	45	93	26	97	90
ANTXR2	10	11	21	8	3	15	52	10	16	15	13	14
ANTXRL	0	0	0	0	0	0	0	0	0	0	0	0
ANXA1	191	285	289	146	234	408	682	229	139	385	547	334
ANXA10	0	0	0	0	0	0	0	0	0	0	0	0
ANXA11	173	103	147	57	60	86	94	124	100	68	35	83
ANXA13	1	1	0	0	1	0	1	0	2	0	1	2
ANXA2	315	416	276	100	202	483	280	300	115	290	148	296
ANXA2P1	1	0	1	0	0	1	1	0	0	0	0	1
ANXA2P3	0	0	0	0	0	0	0	0	0	0	0	0
ANXA2R	1	2	2	5	2	4	2	5	1	3	4	3
ANXA3	62	29	27	13	37	14	88	23	13	50	33	20
ANXA4	36	68	68	25	26	47	58	56	36	45	73	55
ANXA5	198	404	302	134	226	494	332	204	209	303	263	294
ANXA6	53	69	75	53	32	107	135	71	88	78	54	79
ANXA7	67	62	87	45	40	49	80	70	70	50	48	60
ANXA8	7	2	0	0	0	3	12	1	0	5	1	0
ANXA9	9	3	1	3	3	1	6	5	3	3	2	5
AOAH	5	7	17	8	2	20	5	6	3	11	5	4
AOC1	10	4	5	57	25	1	0	7	2	1	3	0
AOC2	0	0	0	1	2	1	4	1	0	1	2	2
AOC3	3	7	3	7	3	9	192	63	2	73	3	63
AOC4P	0	0	0	0	0	0	0	0	0	1	0	0
AOX1	2	5	6	4	0	3	166	9	19	38	5	11
AOX2P	0	0	0	1	0	0	0	0	0	0	0	0
AP1AR	11	7	8	8	10	6	8	6	7	6	11	8
AP1B1	13	16	24	17	26	26	24	21	10	19	15	14
AP1G2	23	20	17	29	30	29	11	32	22	42	29	29
AP1M1	28	16	23	12	17	26	27	16	19	20	13	16
AP1S1	49	33	40	29	26	39	17	21	37	21	16	23
AP1S2	9	19	26	12	5	34	17	13	10	20	8	11
AP2A2	17	12	16	10	25	21	23	12	11	17	14	14
AP2M1	269	218	191	103	287	208	136	228	185	128	124	128
AP4B1	6	12	9	22	16	11	4	15	11	15	10	13
AP4B1-AS1	0	3	1	3	4	1	0	3	1	1	2	1
AP4M1	15	8	9	8	10	9	7	6	9	9	8	9
AP5B1	3	4	4	6	9	5	4	6	2	4	3	4
AP5M1	21	14	17	17	7	12	14	11	11	15	10	11
AP5S1	8	5	7	5	12	8	5	5	6	4	5	7
APAF1	5	7	7	6	6	9	6	7	5	7	5	6
APBA1	1	1	1	1	1	1	3	1	1	1	2	1
APBA2	5	3	3	3	15	3	1	4	5	2	5	7
APBB1	11	9	7	6	18	10	16	10	22	12	18	13
APBB1IP	7	7	13	19	3	42	23	10	2	15	4	7
APBB2	10	16	15	7	6	13	20	11	14	16	14	35
APBB3	10	13	9	13	10	32	6	26	12	20	13	28
APC	7	5	5	3	1	4	7	4	4	4	4	4
APC2	0	0	0	0	0	0	0	0	0	0	0	0
APCDD1	21	8	53	26	50	10	105	18	71	25	20	36
APCDD1L	1	2	0	0	1	2	1	0	1	0	0	0
APCDD1L-AS1	0	0	0	0	0	0	0	0	0	0	0	0
APCS	0	0	0	0	0	0	0	0	0	0	0	0
APEX1	116	90	138	152	92	96	86	85	183	97	89	96
APH1A	136	81	135	111	136	87	100	85	138	65	55	64
APH1B	8	8	6	5	2	10	12	9	9	7	16	7
API5	31	39	32	37	26	32	33	37	30	28	36	33
APIP	8	18	17	22	16	20	22	18	16	21	22	24
APLF	1	1	2	1	1	1	2	1	2	1	1	1
APLN	3	6	2	1	2	15	2	1	1	2	0	1
APLNR	4	8	4	11	4	24	16	9	1	13	1	17
APLP1	26	4	7	3	4	9	6	2	3	6	1	2
APLP2	155	195	202	108	222	267	267	174	209	122	144	183
APMAP	59	65	109	64	41	152	112	77	72	73	36	110
APOA1	856	5	11	34	3	10	4	2	55	9	9	2
APOA1-AS	0	0	0	0	0	0	0	0	1	0	0	0
APOA2	0	0	0	0	0	0	0	0	0	4	0	0
APOA4	0	0	0	0	0	0	0	0	0	0	0	0
APOBEC1	0	0	0	0	0	0	0	0	0	0	0	0
APOBEC2	0	0	0	11	0	0	0	0	0	0	0	0
APOBEC3A	0	0	9	3	1	3	2	1	2	27	0	1
APOBEC3A_B	0	0	0	0	0	0	0	0	0	0	0	0
APOBEC3B	9	3	2	3	7	3	1	1	2	2	3	1
APOBEC3C	14	16	24	14	18	29	22	20	16	15	13	13
APOBEC3D	1	2	1	4	3	5	1	4	1	6	3	2
APOBEC3F	3	4	2	4	5	5	2	4	4	8	4	3
APOBEC3G	11	11	15	19	13	24	9	14	17	28	15	11
APOBEC3H	1	2	3	3	1	5	0	2	2	7	1	2
APOBEC4	0	0	0	0	0	0	0	0	0	0	28	0
APOBR	2	2	3	5	3	16	2	4	1	5	3	2
APOC2	12	9	14	20	6	62	1	15	3	11	9	10
APOC3	2	0	0	0	0	0	0	0	0	3	0	0
APOC4	0	0	0	0	0	1	0	0	0	0	0	0
APOC4-APOC2	0	0	0	0	0	1	0	0	0	0	0	0
APOD	7	15	10	7	5	2	480	115	65	172	62	156
APOE	297	90	520	211	88	1051	123	204	285	382	165	184
APOH	0	0	0	0	0	0	0	0	0	2	0	0
APOL1	55	87	65	50	60	127	41	29	22	81	21	50
APOL2	22	42	24	37	26	71	17	22	16	56	16	27
APOL3	14	16	26	35	9	75	46	23	8	77	10	26
APOL4	4	7	13	6	1	19	7	5	9	11	2	6
APOL5	0	0	0	0	0	0	0	0	0	0	0	0
APOL6	8	10	14	15	6	21	25	12	8	27	8	13
APOLD1	4	3	14	4	2	6	238	9	8	81	3	24
APOM	4	2	4	2	3	4	4	3	10	4	4	3
APOO	10	12	9	15	16	10	10	9	8	6	20	10
APOOL	3	5	3	5	5	3	7	4	3	4	6	4
APOPT1	18	19	16	15	13	25	26	14	24	19	12	21
APP	246	180	339	144	187	162	234	135	417	144	221	310
APPBP2	8	10	10	7	10	10	20	9	12	11	13	10
APPL1	18	14	12	12	11	11	19	12	12	10	13	12
APPL2	14	14	26	15	16	18	24	13	22	18	20	18
APRT	77	66	88	163	95	100	97	52	89	95	61	60
APTR	4	3	3	3	2	3	3	3	5	3	3	4
APTX	11	16	15	16	21	17	12	15	14	17	19	15
AQP1	21	77	30	38	46	61	286	72	11	260	18	74
AQP10	0	0	0	0	0	0	0	0	0	0	0	0
AQP11	1	1	1	1	2	1	1	1	3	1	4	2
AQP12A	0	0	0	0	0	0	0	0	0	0	0	0
AQP2	0	0	0	0	1	0	0	0	0	0	0	0
AQP3	12	15	12	24	19	4	11	21	6	8	43	6
AQP4	0	0	0	0	0	0	0	0	0	0	0	0
AQP5	30	15	3	2	172	1	1	16	3	0	16	7
AQP6	1	1	0	0	4	0	0	1	0	0	1	0
AQP7	0	0	0	1	0	0	160	52	0	47	1	51
AQP8	0	0	0	0	0	0	0	0	0	0	0	0
AQP9	8	2	14	4	1	27	29	4	3	26	1	3
AQR	17	12	10	11	8	7	13	9	8	8	15	8
AR	3	2	2	1	1	1	5	3	10	3	5	8
ARAP1	26	30	43	24	49	57	36	31	39	36	41	30
ARAP2	11	5	6	4	2	5	5	3	1	7	3	3
ARAP3	3	5	2	8	8	5	6	5	5	9	3	5
AREL1	11	10	17	10	12	10	7	8	11	8	8	9
ARF1	201	316	234	192	276	248	215	378	208	179	161	150
ARF3	95	75	65	51	146	54	59	79	42	38	56	48
ARF4	257	398	218	132	292	381	141	186	179	163	200	202
ARF5	122	90	117	91	82	124	94	65	106	102	61	86
ARF6	35	32	42	34	31	41	30	29	21	31	19	25
ARFGAP1	28	35	35	32	39	63	11	31	27	37	23	55
ARFGAP2	22	21	27	27	51	26	29	35	31	22	26	26
ARFGAP3	23	27	21	20	15	39	16	17	14	25	19	21
ARFGEF1	21	12	10	27	10	10	13	10	5	9	12	11
ARFGEF2	14	9	13	14	9	9	12	7	6	6	11	11
ARFGEF3	1	1	0	1	2	1	5	1	0	1	2	1
ARFIP1	16	20	16	17	10	21	21	17	16	20	18	19
ARFIP2	13	11	12	9	22	18	7	12	13	12	15	16
ARG2	6	4	12	4	4	6	13	3	9	4	3	6
ARGFX	0	0	0	0	0	0	0	0	0	0	0	0
ARGFXP2	0	0	0	0	0	0	0	0	0	0	0	0
ARGLU1	60	145	60	179	74	96	40	120	84	138	92	139
ARHGAP1	23	49	27	26	50	33	32	36	22	28	33	27
ARHGAP10	3	4	5	3	1	6	15	5	9	6	5	6
ARHGAP11A	17	6	7	6	5	4	1	1	1	1	3	1
ARHGAP11B	3	3	2	3	3	1	0	1	0	0	1	0
ARHGAP15	4	9	9	23	2	15	9	10	2	30	4	7
ARHGAP17	8	12	14	14	14	15	23	17	10	24	14	13
ARHGAP18	11	22	29	12	5	26	41	12	12	34	61	20
ARHGAP19	4	3	7	7	4	4	5	3	6	3	3	4
ARHGAP20	2	4	7	2	3	3	5	3	2	3	2	6
ARHGAP21	7	17	16	14	3	16	26	12	13	19	18	19
ARHGAP22	3	3	4	2	1	9	1	2	3	4	4	4
ARHGAP23	27	9	12	13	15	8	14	6	13	12	8	11
ARHGAP24	6	4	5	4	1	7	13	4	2	6	3	4
ARHGAP25	4	7	14	14	4	16	8	13	21	22	12	8
ARHGAP26	3	7	5	9	4	7	4	6	3	5	4	7
ARHGAP27	11	7	9	15	21	18	7	12	6	20	9	8
ARHGAP28	1	3	8	1	1	3	15	4	5	5	3	4
ARHGAP29	9	12	28	14	6	8	28	11	16	18	11	20
ARHGAP30	6	12	16	23	8	31	9	19	3	18	8	7
ARHGAP32	3	5	4	4	7	3	5	4	4	4	14	5
ARHGAP33	5	3	3	8	2	3	2	4	4	5	4	4
ARHGAP35	13	11	14	7	11	7	14	13	14	5	6	10
ARHGAP36	0	0	0	0	0	0	0	0	0	0	0	0
ARHGAP4	14	15	16	30	5	28	9	24	10	36	10	19
ARHGAP40	1	1	1	8	1	0	0	1	1	1	0	1
ARHGAP42	2	3	3	2	2	2	8	2	1	2	4	4
ARHGAP44	8	4	5	2	5	2	15	5	3	7	4	6
ARHGAP5	14	13	15	9	9	10	19	7	12	9	14	10
ARHGAP5-AS1	1	4	3	4	3	4	3	3	3	2	5	5
ARHGAP6	1	1	2	1	0	2	9	2	5	4	5	2
ARHGAP8	20	4	6	16	10	3	1	7	3	9	4	8
ARHGAP9	3	7	9	19	4	23	5	13	2	23	4	7
ARHGDIA	84	91	111	71	132	140	101	114	107	131	67	93
ARHGDIB	85	199	234	265	48	345	153	233	42	314	72	125
ARHGEF1	18	23	31	42	17	40	20	40	21	43	16	29
ARHGEF10L	7	7	7	5	6	13	10	15	4	9	5	6
ARHGEF11	8	9	12	8	19	10	12	10	11	8	11	7
ARHGEF12	25	22	19	18	23	12	31	18	16	15	24	22
ARHGEF15	1	3	1	4	2	3	7	4	2	15	1	7
ARHGEF16	12	2	3	3	5	2	1	3	2	1	3	3
ARHGEF17	13	13	12	9	22	11	13	13	14	13	11	17
ARHGEF18	9	8	7	8	18	9	5	11	5	6	13	7
ARHGEF19	28	6	7	5	11	7	4	6	4	4	2	6
ARHGEF2	28	23	23	29	25	35	18	25	23	30	12	21
ARHGEF25	12	29	15	6	12	26	25	16	24	26	13	23
ARHGEF26	1	3	1	1	3	1	6	2	1	2	3	2
ARHGEF3	10	21	16	21	24	21	23	17	18	28	19	15
ARHGEF33	0	0	0	0	0	0	0	0	1	0	2	0
ARHGEF35	2	0	3	1	2	1	1	0	2	1	1	1
ARHGEF37	7	5	3	3	4	2	7	7	4	3	4	5
ARHGEF38	0	0	0	0	0	0	0	0	0	0	1	0
ARHGEF39	4	3	3	4	6	3	1	2	2	2	2	2
ARHGEF5	4	2	3	1	3	1	2	2	2	2	2	2
ARHGEF6	4	8	10	16	3	15	47	18	7	18	12	11
ARHGEF7	13	16	15	24	24	15	21	16	11	20	19	17
ARID1A	29	13	15	20	21	12	11	17	13	11	10	12
ARID1B	11	6	9	6	10	7	11	7	8	6	11	9
ARID2	14	6	7	7	4	4	6	5	4	4	8	6
ARID3A	3	1	3	3	4	3	1	1	1	3	2	1
ARID3B	2	2	2	3	2	2	1	3	1	2	1	2
ARID3C	0	0	0	0	0	0	0	0	0	0	0	0
ARID4A	4	5	8	5	2	7	9	5	7	6	6	7
ARID4B	25	15	15	12	5	10	17	16	18	12	14	11
ARID5A	9	8	20	14	9	18	14	11	20	35	6	19
ARID5B	26	14	32	13	10	13	57	23	17	25	13	22
ARIH1	23	19	16	17	10	15	21	20	14	16	18	15
ARIH2	24	30	18	27	31	27	21	33	18	27	23	27
ARIH2OS	1	1	1	2	2	1	1	2	1	1	1	2
ARL1	44	47	37	28	39	49	49	27	41	31	51	35
ARL10	2	1	1	2	3	2	3	1	1	1	1	2
ARL11	1	3	1	2	0	3	1	3	0	1	1	1
ARL13A	0	0	0	0	0	0	0	0	0	0	0	0
ARL13B	10	6	6	3	5	4	6	4	6	4	14	8
ARL14	0	0	0	0	0	1	0	0	0	0	2	0
ARL14EP	18	22	15	17	12	16	29	17	14	17	18	18
ARL14EPL	0	0	0	0	0	0	0	0	1	0	0	0
ARL15	5	11	8	8	10	6	14	8	6	11	12	11
ARL16	23	29	18	12	29	27	20	32	33	19	30	31
ARL17A	1	0	0	1	0	0	0	0	0	0	0	0
ARL17B	0	0	0	0	0	0	0	0	0	0	0	0
ARL2	55	55	50	50	53	56	78	58	92	72	44	79
ARL2BP	40	64	41	28	39	53	63	36	42	39	38	40
ARL3	9	11	9	5	12	12	7	6	14	6	19	13
ARL4A	4	5	6	9	4	7	14	5	9	12	6	7
ARL4C	48	24	109	36	21	32	16	21	32	30	18	27
ARL4D	55	18	7	5	31	14	32	19	49	18	10	27
ARL5A	28	19	33	15	10	16	28	14	21	20	14	17
ARL5B	4	4	14	10	4	3	9	2	9	6	5	9
ARL5C	0	0	0	1	0	0	0	0	0	0	0	0
ARL6	6	3	3	2	3	2	6	3	4	3	15	4
ARL6IP1	150	130	117	114	112	124	133	72	85	68	77	64
ARL6IP4	62	57	62	64	100	88	77	60	92	87	66	74
ARL6IP5	72	111	95	69	46	123	155	140	61	110	57	106
ARL6IP6	12	8	14	10	10	10	10	6	14	11	12	7
ARL8A	32	26	34	19	31	27	30	33	35	29	19	22
ARL8B	39	44	38	40	39	48	46	40	32	33	38	39
ARL9	1	1	2	0	1	0	0	0	3	1	1	2
ARMC1	22	15	15	28	12	16	21	13	17	14	16	16
ARMC10	14	12	14	14	9	12	14	8	15	12	11	11
ARMC12	1	2	0	1	1	1	0	0	1	2	1	1
ARMC2	1	1	1	1	2	2	1	1	2	2	13	2
ARMC3	1	0	0	3	4	0	0	0	4	1	33	0
ARMC4	0	0	0	0	1	0	1	1	2	1	14	0
ARMC5	3	4	4	4	8	5	4	5	6	5	6	4
ARMC6	24	9	12	24	14	9	7	8	12	8	10	9
ARMC7	9	7	6	5	13	7	4	12	7	5	4	5
ARMC8	20	11	15	12	8	10	13	12	13	13	13	12
ARMC9	9	26	10	4	6	15	3	5	8	3	17	7
ARMCX1	13	16	12	7	4	14	33	16	27	20	27	17
ARMCX2	39	43	19	15	18	34	15	28	25	22	20	26
ARMCX3	26	44	25	19	24	37	40	36	23	26	28	31
ARMCX4	1	6	2	3	3	3	4	7	7	6	10	6
ARMCX5	5	7	7	6	5	6	8	8	8	5	9	7
ARMCX5-GPRASP2	1	1	2	1	2	2	3	2	1	1	2	2
ARMCX6	11	17	7	10	12	13	8	17	7	8	9	8
ARMT1	15	15	15	10	25	17	15	12	13	12	18	12
ARNTL	6	6	8	8	7	9	9	6	7	6	9	10
ARNTL2	1	3	3	4	4	3	1	1	0	2	2	2
ARPC1A	100	60	67	65	56	71	76	46	59	66	40	57
ARPC1B	169	109	151	109	81	173	90	73	38	101	36	78
ARPC2	263	345	276	224	144	385	206	211	157	234	187	187
ARPC4	88	108	97	85	114	138	76	91	66	98	65	88
ARPC4-TTLL3	4	11	4	9	5	13	3	14	6	14	12	13
ARPC5	191	172	165	96	108	166	115	98	85	158	83	97
ARPC5L	59	51	26	42	86	47	20	46	19	41	45	31
ARPIN	5	10	9	8	28	6	17	11	8	8	17	10
ARPP19	45	31	32	24	30	24	57	27	30	24	26	24
ARPP21	0	0	0	14	0	0	1	0	0	0	0	0
ARR3	0	0	0	0	0	0	0	0	0	0	0	0
ARRB1	4	4	7	6	5	8	17	7	5	9	3	5
ARRB2	29	23	43	24	24	112	36	28	20	68	19	27
ARRDC1	23	21	14	22	52	22	11	37	8	20	26	22
ARRDC1-AS1	9	7	4	11	12	9	5	11	7	7	9	9
ARRDC2	17	12	14	24	14	39	36	27	7	25	12	20
ARRDC3	44	23	53	27	21	56	29	35	150	58	28	71
ARRDC3-AS1	0	1	0	0	0	0	0	0	0	0	0	0
ARRDC4	29	15	19	8	13	18	19	9	12	22	17	18
ARRDC5	0	0	0	1	0	1	0	0	0	1	0	0
ARSA	6	11	7	8	6	19	8	10	4	16	5	11
ARSB	5	6	6	3	3	6	5	2	2	4	3	3
ARSE	1	1	1	0	1	1	0	1	3	1	1	4
ARSG	2	2	1	4	14	2	2	2	4	1	6	3
ARSH	0	0	0	0	1	0	0	0	0	0	0	0
ARSI	5	5	5	0	1	5	1	1	1	2	0	1
ARSJ	1	2	5	2	4	3	3	1	1	1	2	2
ARSK	5	3	3	2	1	3	4	3	3	2	3	4
ART1	0	0	0	0	0	0	0	0	0	0	0	0
ART3	0	0	0	1	0	0	0	0	0	0	0	0
ART4	0	0	0	3	0	0	4	1	0	2	0	1
ART5	0	0	2	0	1	1	0	2	5	2	3	1
ARTN	1	0	0	1	7	0	0	1	0	1	1	0
ARV1	26	32	19	17	12	19	16	35	22	15	14	14
ARVCF	12	2	4	4	7	3	2	4	3	3	6	6
AS3MT	0	5	4	3	3	4	0	4	8	6	4	8
ASAH1	73	131	128	57	71	159	184	163	54	92	82	144
ASAH2	0	0	0	0	0	0	0	0	0	0	0	0
ASAP1	25	14	15	15	14	18	15	12	13	15	24	30
ASAP1-IT1	0	0	0	0	0	0	0	0	0	0	0	0
ASAP1-IT2	0	0	0	0	0	0	0	0	0	0	0	0
ASAP2	4	16	14	8	20	10	17	14	13	10	12	11
ASAP3	22	18	10	7	11	13	18	28	14	18	13	25
ASB1	5	7	6	7	8	7	6	8	6	4	6	4
ASB10	0	0	0	0	0	0	0	0	0	0	0	0
ASB16-AS1	4	5	4	8	7	4	3	6	7	8	5	5
ASB17	0	0	0	0	0	0	0	0	0	0	0	0
ASB18	0	0	0	0	0	0	0	0	0	0	0	0
ASB3	10	9	12	9	8	11	9	12	17	12	16	12
ASB4	0	0	0	0	0	0	0	0	0	0	0	0
ASB6	10	7	6	8	20	7	5	10	5	7	7	7
ASB7	12	6	9	6	15	9	6	6	8	5	14	12
ASB9P1	0	0	0	0	0	0	0	0	0	0	0	0
ASCC1	24	15	14	9	8	15	10	12	17	7	11	14
ASCC2	17	19	15	19	18	25	23	20	14	25	12	18
ASCC3	6	9	9	7	6	9	7	4	4	7	9	7
ASCL2	9	1	5	4	4	10	0	1	1	4	1	1
ASCL4	0	0	0	0	0	0	0	0	0	0	0	0
ASCL5	0	0	0	0	1	0	0	0	0	0	0	0
ASF1A	8	10	11	13	10	9	11	9	14	10	16	11
ASF1B	35	11	19	7	19	9	1	3	5	2	4	2
ASGR1	1	1	2	1	0	6	1	1	1	3	1	0
ASGR2	0	1	1	1	0	4	0	1	0	5	1	0
ASH1L	15	8	9	12	6	5	16	8	9	5	10	6
ASH1L-AS1	1	1	1	5	1	1	1	1	2	2	2	1
ASH2L	23	27	19	23	21	23	28	18	18	24	24	17
ASIC1	1	2	1	1	9	2	2	1	1	1	2	4
ASIC2	0	0	0	1	0	0	1	1	0	0	0	2
ASIC3	0	1	0	1	1	1	1	1	1	3	2	1
ASIC4	0	0	0	0	0	0	0	0	0	0	0	0
ASL	12	11	15	13	13	17	8	12	10	12	7	11
ASMT	0	0	0	0	0	0	0	0	0	0	0	0
ASMTL	0	0	0	0	0	0	0	0	0	0	0	0
ASNA1	43	41	33	24	52	38	43	39	37	31	41	32
ASNS	11	14	16	38	16	22	7	14	16	35	16	14
ASNSD1	25	21	23	21	17	19	26	18	29	23	26	21
ASPA	0	2	1	1	0	2	14	3	0	8	1	4
ASPDH	0	0	0	0	0	0	0	0	0	0	0	0
ASPG	1	0	0	2	1	0	1	1	1	1	1	1
ASPH	29	59	39	31	16	65	242	81	36	64	29	85
ASPHD1	19	13	6	4	2	9	7	14	3	8	1	2
ASPHD2	2	1	1	2	2	2	0	1	1	2	1	1
ASPM	7	3	6	4	2	3	0	0	1	1	1	0
ASPN	5	16	5	12	3	6	53	13	5	34	1	62
ASPRV1	1	1	1	1	1	1	1	2	5	1	2	2
ASPSCR1	12	7	12	10	15	10	6	9	17	13	8	11
ASRGL1	14	9	15	17	29	3	3	4	8	6	21	9
ASS1	295	239	77	154	409	118	90	209	103	75	37	131
ASTE1	6	5	5	7	5	5	5	5	7	4	6	4
ASTN1	2	0	2	0	0	0	4	0	13	2	2	1
ASTN2	2	2	4	4	3	2	3	2	3	3	7	3
ASTN2-AS1	0	0	0	0	0	0	0	0	0	0	0	0
ASXL1	35	19	24	16	40	24	13	19	23	22	34	42
ASXL2	8	5	6	5	5	3	8	3	3	2	11	3
ASZ1	0	0	0	0	0	0	0	0	0	0	0	0
ATAD1	20	19	24	23	12	16	28	16	30	17	17	22
ATAD2	41	12	10	14	14	10	5	5	7	4	8	7
ATAD2B	2	4	5	4	2	3	3	4	2	3	3	3
ATAD3A	8	5	5	7	5	7	2	5	6	5	4	5
ATAD3B	7	6	4	8	4	6	2	7	6	9	5	8
ATAD3C	2	6	1	29	2	1	1	6	1	7	1	2
ATAD5	2	1	2	2	1	2	0	1	1	1	1	1
ATAT1	7	12	11	23	14	8	3	13	27	10	12	13
ATE1	5	5	7	6	3	5	11	6	8	7	7	7
ATE1-AS1	1	0	0	0	1	0	1	0	2	0	2	1
ATF1	23	14	12	10	14	11	14	12	13	11	14	12
ATF2	36	20	25	16	8	17	24	17	25	19	17	19
ATF3	30	4	441	13	14	87	208	9	562	326	32	252
ATF4	126	191	178	206	205	268	229	149	199	305	133	248
ATF6	12	11	14	9	14	10	12	11	14	9	15	8
ATF7	10	15	14	12	24	13	25	20	13	13	21	16
ATF7IP	12	17	16	17	12	9	15	19	12	14	20	16
ATF7IP2	4	10	5	12	2	4	4	14	3	11	8	5
ATG10	4	4	4	3	2	3	4	3	3	3	2	2
ATG101	25	33	36	27	56	40	21	31	51	36	28	37
ATG12	10	16	10	11	4	15	14	16	9	13	9	14
ATG13	14	17	18	17	29	20	16	20	18	13	20	16
ATG14	7	8	7	10	7	12	8	9	7	10	9	11
ATG16L1	9	12	9	11	9	10	8	13	8	12	8	10
ATG16L2	5	8	7	10	10	46	6	13	9	25	12	14
ATG2A	7	3	4	5	11	5	4	5	5	4	5	4
ATG2B	4	5	6	5	3	5	7	5	4	6	6	7
ATG3	103	41	46	40	32	59	35	41	39	50	29	36
ATG4A	6	9	6	7	4	9	7	10	4	9	5	6
ATG4B	17	16	15	21	19	20	13	20	22	19	18	13
ATG4C	8	8	9	7	5	9	10	7	8	10	10	10
ATG4D	11	5	6	7	9	7	6	7	6	7	8	5
ATG5	14	14	15	11	14	15	16	10	16	14	18	16
ATG7	9	9	9	9	9	12	8	8	7	9	9	8
ATG9A	22	11	14	14	24	15	16	15	17	11	13	11
ATG9B	1	1	0	2	3	2	0	1	0	1	7	0
ATIC	45	35	33	49	25	26	24	34	37	29	39	32
ATL2	37	29	39	48	40	19	23	36	34	21	37	26
ATL3	19	22	16	14	12	25	30	16	14	19	11	17
ATM	9	10	10	11	4	11	11	10	8	8	9	9
ATMIN	9	15	17	16	12	12	22	11	12	15	13	10
ATN1	48	36	37	30	107	28	63	47	72	40	79	56
ATOH1	0	0	0	0	0	0	0	0	0	0	0	0
ATOH8	0	0	1	1	0	1	16	1	6	4	2	5
ATOX1	98	147	147	101	53	194	61	117	113	198	47	123
ATP10A	4	6	3	3	9	8	2	2	1	5	1	5
ATP10B	2	8	0	1	0	0	0	5	0	1	0	0
ATP10D	7	7	7	4	2	8	8	4	5	7	7	5
ATP11A	18	8	8	5	21	6	14	8	2	6	8	5
ATP11AUN	0	0	0	0	0	0	0	0	0	0	0	0
ATP11B	7	14	11	7	10	10	18	13	6	7	13	9
ATP11C	5	6	8	6	3	6	10	5	5	7	6	5
ATP12A	0	0	0	0	0	0	0	0	0	0	0	0
ATP13A1	35	13	16	23	24	18	9	18	21	20	17	18
ATP13A2	14	9	12	10	12	12	7	10	6	8	3	7
ATP13A3	37	25	40	17	19	24	23	19	15	15	21	20
ATP13A4	0	0	0	0	0	0	0	0	0	0	0	0
ATP13A5	0	0	0	0	0	0	0	1	0	0	0	0
ATP1A1	222	122	116	102	325	92	194	135	106	80	162	77
ATP1A1-AS1	3	2	2	3	4	2	6	3	6	5	5	4
ATP1A2	20	0	0	6	0	0	45	10	10	5	1	6
ATP1A3	2	0	0	0	0	0	0	1	0	0	0	0
ATP1A4	0	0	0	1	0	0	0	0	0	0	0	1
ATP1B2	1	1	0	0	0	0	3	2	7	3	2	2
ATP1B3	57	64	76	45	67	82	72	54	37	98	32	76
ATP1B4	0	0	0	2	0	0	0	0	0	0	0	0
ATP2A1	0	1	0	11	1	0	0	1	0	1	2	1
ATP2A1-AS1	0	2	0	2	2	1	0	1	1	1	2	1
ATP2A2	49	33	45	76	82	33	37	23	23	25	65	22
ATP2A3	5	3	6	23	3	6	6	14	1	15	2	6
ATP2B1	14	14	18	20	10	11	29	11	10	16	9	20
ATP2B2	0	0	0	0	1	0	0	0	1	0	1	0
ATP2B3	0	0	0	0	0	0	0	0	0	0	2	0
ATP2B4	47	29	37	26	24	28	57	25	33	30	40	23
ATP2C1	56	34	45	38	33	33	43	32	36	29	37	34
ATP2C2	2	1	0	2	5	0	0	1	0	0	15	0
ATP4A	0	0	0	0	0	0	0	0	0	0	0	0
ATP4B	0	0	0	0	0	0	0	0	0	0	6	0
ATP5A1	330	184	224	193	129	180	326	151	253	170	134	158
ATP5B	525	322	321	256	345	242	491	261	287	209	185	223
ATP5C1	131	205	198	195	87	156	169	147	169	154	108	146
ATP5D	95	41	41	33	41	64	81	41	63	75	21	52
ATP5E	1340	1152	948	832	590	1443	786	851	690	1290	496	1562
ATP5EP2	27	33	19	28	18	47	15	24	9	41	19	47
ATP5F1	112	71	61	69	59	56	59	53	60	50	51	41
ATP5G1	205	117	95	117	155	112	90	97	152	103	66	123
ATP5G2	205	262	210	236	238	271	174	299	232	212	182	301
ATP5G3	136	65	62	52	39	37	65	51	53	42	28	36
ATP5H	244	259	188	181	160	236	205	239	183	232	115	171
ATP5J	416	134	193	120	135	151	205	108	201	184	109	172
ATP5J2	368	284	265	309	194	312	219	242	218	306	137	251
ATP5J2-PTCD1	0	0	0	0	0	0	0	0	0	2	0	0
ATP5L	177	140	101	135	101	117	136	154	111	129	95	141
ATP5L2	0	0	0	0	0	0	0	0	0	0	0	0
ATP5O	605	190	215	241	179	232	291	178	295	227	168	279
ATP5S	7	3	5	6	3	3	10	3	5	5	3	4
ATP5SL	22	19	22	21	17	19	20	22	19	16	10	18
ATP6AP1	48	49	57	76	127	80	41	63	46	55	67	48
ATP6AP1L	2	3	1	3	2	5	2	3	2	2	3	5
ATP6AP2	99	144	129	98	106	183	113	93	73	86	111	101
ATP6V0A1	15	9	12	12	21	16	16	13	18	14	10	12
ATP6V0A2	3	5	5	6	7	4	4	4	3	4	6	4
ATP6V0A4	0	0	0	1	0	1	0	1	0	0	2	0
ATP6V0B	91	69	91	77	185	116	49	71	57	84	72	55
ATP6V0C	100	74	100	68	149	136	95	116	104	84	83	53
ATP6V0D1	30	40	51	41	61	54	40	34	34	51	59	24
ATP6V0D2	0	0	1	1	0	0	0	1	0	0	0	1
ATP6V0E1	200	257	228	203	204	340	244	267	214	299	189	255
ATP6V0E2	16	3	9	6	8	3	11	7	9	6	3	6
ATP6V0E2-AS1	1	1	0	0	1	0	2	1	0	1	0	1
ATP6V1A	58	31	29	22	22	20	22	28	13	18	36	20
ATP6V1B1	69	22	26	59	159	2	1	38	14	7	20	12
ATP6V1B2	39	40	57	35	43	60	37	35	23	37	31	33
ATP6V1C1	22	17	15	25	18	15	23	14	11	15	21	14
ATP6V1C2	4	2	1	4	4	3	1	8	1	7	7	4
ATP6V1D	38	38	37	26	23	44	39	25	26	27	37	29
ATP6V1E1	57	71	58	54	50	83	101	59	53	89	53	68
ATP6V1E2	2	1	1	2	2	2	1	2	3	2	2	2
ATP6V1F	154	102	109	104	81	178	85	105	96	126	62	102
ATP6V1G1	50	77	58	69	87	68	50	73	71	68	92	56
ATP6V1G2	0	2	1	1	1	2	1	3	4	1	1	3
ATP6V1G2-DDX39B	2	3	2	1	1	0	0	2	0	1	1	2
ATP6V1G3	0	1	0	0	0	0	0	2	0	0	0	0
ATP6V1H	19	21	18	26	28	20	32	21	19	18	29	14
ATP7A	2	6	3	4	3	4	5	4	2	3	3	3
ATP7B	1	5	5	1	6	2	8	3	3	7	1	2
ATP8A1	3	2	2	7	2	3	6	4	4	7	3	5
ATP8A2	2	0	0	0	0	0	0	0	1	0	1	0
ATP8B1	5	7	4	6	11	3	4	6	2	5	5	5
ATP8B2	12	12	15	10	7	13	18	9	14	12	9	9
ATP8B3	1	1	0	0	0	2	0	0	0	0	0	0
ATP8B4	1	3	2	3	1	4	6	2	1	4	2	2
ATP8B5P	0	0	0	0	0	0	0	0	0	0	0	0
ATP9A	19	10	28	34	36	6	29	17	15	8	18	17
ATP9B	3	3	5	3	5	4	6	3	4	3	6	3
ATPAF1	44	29	25	32	70	24	64	33	34	31	40	21
ATPAF2	11	5	7	8	6	9	8	7	7	7	4	7
ATPIF1	222	176	84	106	110	156	88	205	141	127	196	132
ATR	9	7	6	7	3	4	4	5	6	5	8	6
ATRAID	98	144	158	117	143	191	163	134	218	133	127	152
ATRIP	4	4	3	5	6	3	3	4	4	4	3	3
ATRN	13	13	19	12	20	13	18	12	14	8	14	17
ATRNL1	0	0	1	0	0	0	3	0	8	0	10	1
ATRX	9	9	8	7	5	6	15	7	9	7	11	7
ATXN1	7	9	8	6	6	7	7	6	7	6	14	6
ATXN10	56	34	36	28	26	33	40	24	38	33	38	32
ATXN1L	5	6	10	10	15	6	16	7	6	5	9	6
ATXN2	10	7	8	10	10	7	12	8	8	8	19	9
ATXN2L	22	26	22	45	64	34	20	34	23	27	45	26
ATXN3	4	4	4	5	3	4	7	4	3	5	3	4
ATXN3L	0	0	0	0	0	0	0	0	0	0	0	0
ATXN7	7	9	6	8	4	7	9	8	4	8	7	9
ATXN7L2	4	3	3	4	8	3	2	3	6	3	4	3
ATXN7L3	33	17	23	19	40	19	16	18	18	14	10	15
ATXN7L3B	47	26	42	38	103	25	36	28	49	22	88	30
ATXN8OS	0	0	0	0	0	0	0	0	0	0	0	0
AUNIP	9	3	3	2	2	1	0	2	1	0	1	1
AUP1	75	67	87	83	113	92	55	87	102	93	53	80
AURKA	26	9	15	14	17	10	1	3	6	2	4	4
AURKAIP1	108	48	43	55	47	67	64	60	51	77	28	51
AURKB	14	5	13	10	14	8	0	1	2	1	1	2
AURKC	1	1	1	1	0	1	1	1	1	3	0	1
AVEN	14	18	10	10	8	16	10	7	10	11	7	9
AVIL	1	10	2	5	8	6	1	16	4	7	9	9
AVL9	9	11	11	11	8	8	8	9	9	7	7	7
AVP	0	0	0	0	0	0	0	0	0	0	0	0
AVPI1	4	6	22	2	5	14	27	9	29	17	3	20
AVPR1B	0	1	0	0	0	0	0	0	0	0	0	0
AWAT1	0	0	0	0	0	0	0	0	0	0	0	0
AWAT2	0	0	0	0	0	0	0	0	0	0	0	0
AXDND1	0	0	0	0	0	0	0	0	0	0	1	0
AXIN2	17	13	17	25	24	5	29	15	29	14	10	15
AZGP1	0	1	0	0	0	0	70	25	1	45	0	18
AZI2	14	26	22	16	14	28	33	20	19	33	24	23
AZIN1-AS1	1	1	1	3	1	0	1	1	3	2	3	2
AZU1	0	0	0	0	0	0	0	0	0	0	0	0
B2M	2876	7180	7160	5137	3258	11280	4176	4115	2298	9247	3377	4121
B3GALNT1	21	14	9	5	32	9	10	9	17	9	23	12
B3GALNT2	8	10	8	11	7	5	10	9	8	7	10	8
B3GALT1	1	0	0	1	0	0	0	0	0	0	0	1
B3GALT2	0	1	1	0	0	0	1	1	2	1	1	2
B3GALT5	1	0	0	0	2	0	0	0	0	0	2	0
B3GALT5-AS1	1	0	0	0	3	0	0	0	1	0	3	0
B3GALT6	18	9	13	9	10	10	9	9	12	8	5	11
B3GAT1	0	0	0	0	0	1	0	0	1	0	0	0
B3GAT2	0	0	0	0	0	0	0	0	0	0	0	0
B3GAT3	22	21	15	26	34	27	12	24	24	25	16	26
B3GLCT	4	5	4	2	3	4	4	3	5	3	6	4
B3GNT2	26	23	32	45	34	13	36	20	22	22	14	17
B3GNT3	15	7	10	22	22	3	0	10	1	1	13	3
B3GNT4	0	0	0	0	1	0	0	0	0	0	1	0
B3GNT5	2	5	10	3	9	4	11	7	8	9	40	7
B3GNT6	0	0	0	0	0	0	0	0	0	0	0	0
B3GNT7	6	5	7	4	8	2	5	6	6	3	14	3
B3GNT8	1	1	1	1	1	2	1	1	1	1	0	1
B3GNT9	8	14	13	3	6	15	9	6	15	7	8	11
B3GNTL1	3	4	2	6	5	4	3	4	7	4	8	3
B4GALNT1	1	1	0	1	2	1	1	0	0	1	1	1
B4GALNT2	2	0	0	0	0	0	0	0	0	0	0	0
B4GALNT3	2	2	1	1	16	1	0	3	0	1	12	2
B4GALNT4	34	2	8	1	20	8	1	4	30	4	10	21
B4GALT1	47	79	78	39	103	58	40	55	33	39	40	38
B4GALT1-AS1	1	1	1	1	1	1	6	2	1	3	1	2
B4GALT2	25	28	30	15	51	38	21	14	24	19	13	25
B4GALT3	21	14	21	16	35	15	13	17	20	18	12	12
B4GALT4	38	42	20	14	12	30	22	18	17	21	18	17
B4GALT5	51	31	54	39	67	30	24	45	26	22	34	52
B4GALT6	2	3	3	1	2	2	6	2	2	2	2	3
B4GALT7	14	14	14	16	19	23	11	12	16	16	11	15
B4GAT1	9	9	10	6	14	11	25	10	40	13	17	14
B9D1	14	7	6	11	12	10	8	5	15	8	22	10
B9D2	4	5	6	4	6	9	2	5	8	3	9	4
BAALC-AS2	0	0	0	1	0	0	0	0	0	0	0	0
BAAT	0	0	0	0	0	0	0	0	0	0	0	0
BABAM1	80	45	57	90	37	56	46	51	48	55	25	49
BACE1-AS	3	3	4	5	5	3	3	7	5	3	5	5
BACH1	19	9	26	9	6	23	12	6	9	11	12	11
BACH2	1	1	2	2	1	1	1	1	2	1	1	2
BAD	48	40	31	27	45	40	58	41	50	40	35	37
BAG1	14	12	14	12	30	12	19	17	13	16	11	15
BAG3	10	19	14	10	16	23	25	18	12	18	11	16
BAG4	9	8	5	6	7	6	6	8	7	6	8	7
BAG6	40	37	52	46	104	48	41	53	75	39	45	39
BAGE	0	0	0	0	0	0	0	0	0	0	0	0
BAGE2	0	0	0	0	0	0	0	0	0	0	0	0
BAGE4	0	0	0	0	0	0	0	0	0	0	0	0
BAGE5	0	0	0	0	0	0	0	0	0	0	0	0
BAHCC1	1	1	1	3	3	1	3	1	2	3	4	2
BAHD1	9	10	8	9	27	8	9	17	11	10	11	6
BAIAP2-AS1	5	3	6	3	9	4	5	4	9	3	7	4
BAIAP2L1	23	10	8	12	16	8	4	10	4	5	18	10
BAIAP2L2	1	1	1	1	1	2	1	1	1	2	1	1
BAK1	12	17	11	12	15	12	5	14	7	8	5	5
BAMBI	4	7	13	3	2	11	9	2	112	12	39	9
BANCR	0	0	0	0	0	1	0	0	0	0	0	0
BANF1	85	72	47	77	123	73	47	80	68	58	79	78
BANF2	0	0	0	0	0	0	0	0	0	0	0	0
BANK1	1	3	1	11	3	1	6	10	0	4	2	3
BANP	5	4	5	7	8	7	5	6	6	5	5	5
BARD1	3	4	3	3	2	2	1	2	1	2	3	1
BARX2	31	5	0	3	21	1	1	24	1	0	14	0
BASP1P1	1	0	0	2	0	0	0	0	0	0	1	0
BATF	3	7	7	8	2	14	3	6	2	9	2	3
BATF2	3	4	8	6	7	17	2	5	7	14	3	4
BATF3	3	3	3	4	1	4	2	2	1	9	2	3
BAX	35	63	76	49	35	95	33	35	48	66	28	48
BAZ1B	32	17	16	19	11	13	20	17	15	14	15	11
BAZ2A	13	17	14	20	42	18	15	22	13	14	19	20
BBC3	7	5	4	5	5	10	3	5	6	5	5	9
BBIP1	6	7	8	7	3	10	8	6	10	11	7	11
BBOX1	29	2	0	1	6	1	0	1	0	1	9	1
BBS10	12	8	7	8	8	5	16	6	8	4	12	8
BBS12	3	2	2	2	1	2	12	2	2	2	6	2
BBS2	12	14	16	21	16	16	31	16	28	24	34	20
BBS4	9	12	9	9	6	10	10	11	11	9	14	10
BBS5	6	3	4	3	6	3	5	4	9	4	23	5
BBX	24	11	11	9	8	8	17	10	12	7	20	10
BCAM	316	138	176	219	330	52	62	191	346	70	85	281
BCAN	0	0	0	0	1	0	0	0	0	0	0	0
BCAP29	8	9	9	7	4	10	16	8	9	11	7	10
BCAP31	121	98	71	150	210	143	166	147	73	119	109	103
BCAR1	21	21	23	10	22	22	13	10	11	17	15	15
BCAS1	5	2	0	1	1	0	1	2	0	2	2	0
BCAS2	59	42	43	40	33	34	37	40	62	41	39	32
BCAS3	5	5	6	7	13	5	6	5	8	5	13	6
BCAS4	15	4	5	9	7	5	2	9	7	2	5	6
BCAT1	10	69	17	177	73	44	8	9	16	13	25	13
BCDIN3D	4	2	2	4	4	2	2	2	2	2	5	2
BCDIN3D-AS1	1	1	0	1	1	1	1	1	1	0	2	1
BCKDHA	29	15	22	18	23	28	31	21	21	18	10	16
BCKDHB	12	8	10	8	9	5	25	7	9	7	5	8
BCKDK	16	21	16	13	25	42	21	28	16	18	13	15
BCL10	5	10	11	7	15	11	10	9	7	9	9	7
BCL11A	1	3	5	4	3	1	0	5	8	2	1	1
BCL11B	1	1	1	7	0	1	0	2	0	2	0	1
BCL2	1	2	6	7	1	2	15	5	15	6	5	7
BCL2A1	6	8	49	13	4	59	8	9	8	38	4	12
BCL2L1	71	30	76	49	89	46	32	42	102	31	92	76
BCL2L12	10	10	13	14	7	12	4	11	10	8	5	11
BCL2L13	10	10	11	8	9	13	24	8	8	11	10	9
BCL2L14	1	1	1	4	1	1	0	3	0	3	0	0
BCL2L15	0	1	0	1	7	0	0	2	0	0	1	0
BCL2L2	18	16	12	23	23	16	46	20	19	15	18	19
BCL3	18	23	22	23	18	31	29	26	20	33	5	18
BCL6	20	30	22	22	31	47	66	55	35	53	27	110
BCL6B	4	5	2	7	2	4	12	3	1	10	1	5
BCL7B	34	21	25	18	18	30	35	25	25	33	13	21
BCL7C	33	30	40	35	30	44	42	40	65	44	16	36
BCL9	13	7	12	14	20	3	5	9	16	4	13	6
BCL9L	15	10	9	10	36	11	10	14	9	9	16	12
BCLAF1	31	27	28	25	15	25	29	23	29	29	42	30
BCO1	0	0	0	0	2	0	0	0	0	0	1	0
BCO2	1	1	1	2	1	2	7	2	1	6	29	1
BCOR	11	6	5	11	15	5	3	6	7	4	10	4
BCORL1	5	2	2	1	4	2	2	4	2	2	2	2
BCORP1	0	0	0	0	0	0	0	0	0	0	0	0
BCR	29	4	8	8	13	7	11	6	8	12	6	8
BCS1L	20	18	15	21	13	15	12	22	19	19	13	20
BCYRN1	0	0	0	0	0	0	0	0	0	0	0	0
BDH1	9	9	4	4	18	3	3	14	6	3	12	17
BDH2	4	18	11	9	9	13	21	13	17	20	19	18
BDNF	0	0	1	1	0	1	0	1	1	1	1	0
BDNF-AS	3	2	2	3	3	2	4	3	4	2	4	3
BDP1	6	7	5	4	2	3	8	4	5	4	5	4
BEAN1	1	1	3	0	3	1	4	1	1	3	1	2
BECN1	43	37	35	36	32	39	43	34	30	40	31	31
BECN2	0	0	0	0	0	0	0	0	0	0	0	0
BEGAIN	1	1	1	1	0	1	1	1	1	2	1	0
BEND2	0	0	0	0	0	0	0	0	0	0	0	0
BEND3	2	1	1	2	2	1	0	1	1	1	1	1
BEND3P3	1	1	1	2	1	1	2	1	1	1	1	1
BEND4	1	0	0	0	0	0	0	0	0	0	0	0
BEND5	2	2	4	2	3	3	4	3	10	3	4	3
BEND6	2	4	2	0	1	3	2	1	2	1	4	3
BEND7	1	3	5	4	5	3	4	6	11	3	5	10
BEST1	1	1	2	1	1	6	3	2	1	3	1	2
BEST2	1	0	0	0	0	0	0	0	0	0	0	0
BEST3	0	0	0	1	0	0	0	0	0	0	0	0
BEST4	0	1	0	1	2	1	0	1	1	0	6	1
BET1	11	14	12	9	8	18	13	9	12	10	9	13
BET1L	35	26	24	23	50	39	27	25	25	19	22	31
BEX1	17	1	4	0	0	1	1	4	57	1	11	1
BEX2	35	22	16	14	17	5	7	41	72	8	27	14
BEX4	72	60	58	47	65	33	49	83	100	43	99	43
BEX5	1	2	3	1	4	1	2	3	14	3	5	3
BFAR	20	21	17	13	19	23	21	17	14	13	14	16
BFSP1	0	1	1	1	1	1	1	1	2	1	2	3
BGLAP	0	0	0	2	0	1	0	1	1	1	1	1
BGN	258	381	287	110	161	379	46	114	89	134	50	284
BHLHA15	1	0	0	2	1	1	0	1	0	1	0	0
BHLHA9	0	0	0	0	0	0	0	0	0	0	0	0
BHLHB9	2	3	1	1	3	1	3	2	5	1	3	2
BHLHE22	0	1	3	0	0	0	3	2	0	4	0	2
BHLHE23	0	0	0	0	0	0	0	0	0	0	0	0
BHLHE40	44	59	106	43	56	87	96	50	189	174	32	141
BHLHE41	20	43	15	17	75	35	6	72	50	14	47	62
BHMT	1	0	0	0	0	0	0	0	0	0	0	0
BHMT2	0	1	1	2	0	0	17	4	4	5	4	7
BICC1	7	18	14	3	3	10	26	9	9	18	8	14
BICD1	6	4	7	12	10	3	2	2	8	2	11	7
BICD2	12	10	12	10	15	12	15	10	8	11	12	12
BID	25	17	17	13	10	26	12	15	9	18	8	14
BIK	10	3	7	9	10	6	1	5	1	2	4	1
BIN1	43	11	18	27	16	17	34	19	59	25	12	20
BIN3-IT1	0	0	0	0	0	0	0	0	0	0	0	0
BIRC2	29	40	32	29	20	37	28	37	31	38	32	37
BIRC3	3	9	25	21	6	12	15	23	5	21	8	13
BIRC5	14	11	12	8	18	9	0	1	3	1	2	1
BIRC6	9	8	10	8	5	6	10	6	7	5	7	6
BIRC7	1	0	0	0	0	1	0	0	0	0	1	1
BIRC8	0	0	0	0	0	0	0	0	0	0	0	0
BISPR	10	5	6	61	14	7	4	5	8	21	14	8
BIVM-ERCC5	3	6	3	2	1	6	7	1	0	2	2	2
BLCAP	32	43	53	43	50	49	69	59	70	40	79	93
BLID	0	0	0	0	0	0	0	0	0	0	0	0
BLMH	22	19	19	15	12	21	16	12	17	20	12	19
BLNK	3	6	7	11	1	8	2	9	2	12	4	5
BLOC1S1	87	98	94	91	130	119	121	79	96	142	86	98
BLOC1S2	15	18	24	18	7	26	14	13	15	21	10	18
BLOC1S3	5	6	4	6	6	8	3	8	3	5	3	4
BLOC1S4	15	9	12	10	23	13	9	9	15	8	11	9
BLOC1S5	5	5	10	8	8	7	10	7	12	7	9	6
BLOC1S5-TXNDC5	1	0	6	2	1	0	0	0	1	0	1	2
BLOC1S6	25	29	29	19	13	28	29	23	24	25	19	25
BLVRA	19	49	69	26	16	65	61	34	51	89	28	45
BLVRB	25	31	54	42	36	85	130	53	42	111	26	64
BLZF1	12	7	10	5	11	7	10	5	7	5	10	6
BMF	11	7	20	20	33	15	4	11	7	11	5	9
BMI1	7	12	12	10	9	3	18	10	9	8	10	14
BMP1	24	50	23	9	41	69	16	25	12	29	15	27
BMP10	0	0	0	0	0	0	0	0	0	0	0	0
BMP15	0	0	0	0	0	0	0	0	0	0	1	0
BMP2K	6	6	11	10	3	9	8	4	2	9	7	6
BMP3	0	1	0	0	1	0	5	0	0	1	2	0
BMP4	15	10	10	4	16	7	35	13	17	21	8	21
BMP6	3	1	2	5	1	1	5	1	25	6	8	4
BMP7	14	0	62	21	15	2	8	1	84	3	16	18
BMP7-AS1	0	0	0	0	0	0	0	0	0	0	0	0
BMP8A	1	1	0	2	3	1	0	2	2	1	2	1
BMP8B	0	1	0	1	6	1	1	1	0	0	3	1
BMPER	1	0	0	0	0	1	3	1	2	2	0	1
BMPR1A	8	6	13	5	4	4	12	6	15	8	7	10
BMPR1B	2	3	3	3	4	1	1	2	12	1	10	5
BMPR2	19	15	17	11	5	9	22	14	12	12	9	15
BMS1	12	9	9	9	4	7	6	8	10	6	6	7
BMX	0	0	0	2	0	0	6	1	0	3	1	1
BNC1	11	14	5	0	3	5	38	5	0	27	1	1
BNC2	10	5	6	1	1	4	8	3	7	5	5	5
BNIP1	13	8	8	8	10	10	8	5	7	10	7	8
BNIP2	19	33	35	27	27	28	44	28	21	31	29	28
BNIP3L	46	54	56	20	31	130	107	43	70	62	58	51
BNIPL	1	5	1	12	5	0	0	10	2	7	2	1
BOC	11	8	26	20	18	6	60	21	76	34	29	47
BOD1	21	32	33	40	34	31	28	27	52	25	30	31
BOD1L1	10	4	8	6	4	5	12	4	7	5	8	6
BOD1L2	0	0	0	0	0	0	0	0	0	0	0	0
BOK	12	11	9	9	14	10	69	19	7	23	8	19
BOK-AS1	0	0	0	0	0	0	0	0	0	1	0	0
BOLA1	16	12	13	23	19	12	15	13	21	12	14	14
BOLA2	0	0	0	0	0	0	0	0	0	0	0	0
BOLA3	29	49	31	49	29	38	36	27	38	35	19	30
BOLA3-AS1	1	1	1	2	1	1	2	2	3	1	1	2
BOLL	0	0	0	0	0	0	0	0	0	0	0	0
BOP1	2	1	1	3	2	0	0	1	1	1	1	1
BORA	3	7	9	5	5	6	2	5	3	3	3	3
BPESC1	0	0	0	0	0	0	0	0	0	0	0	0
BPGM	30	14	15	12	10	16	14	17	11	10	21	15
BPI	0	0	0	0	2	0	1	0	1	0	2	0
BPIFA1	0	0	0	0	0	0	0	0	0	0	0	0
BPIFA2	0	0	0	0	0	0	0	0	0	0	0	0
BPIFA3	0	0	0	0	0	0	0	0	0	0	0	0
BPIFA4P	0	0	0	0	0	0	0	0	0	0	0	0
BPIFB1	0	0	0	0	1	0	0	25	1	0	3	3
BPIFB2	0	0	0	0	0	0	0	0	0	0	0	0
BPIFB3	0	0	0	0	0	0	0	0	0	0	0	0
BPIFB4	0	0	0	0	0	0	0	0	0	0	0	0
BPIFB6	0	0	0	0	0	0	0	0	0	0	0	0
BPIFC	0	0	0	0	0	0	0	0	0	0	0	0
BPNT1	14	14	12	8	15	9	12	15	12	8	12	9
BPTF	10	10	11	9	6	6	13	11	14	7	15	9
BPY2	0	0	0	0	0	0	0	0	0	0	0	0
BPY2B	0	0	0	0	0	0	0	0	0	0	0	0
BRAF	5	2	3	2	1	2	5	1	2	1	3	2
BRAT1	9	9	11	13	12	11	10	14	15	13	7	11
BRCA1	7	2	3	4	3	4	2	1	1	1	1	2
BRCA2	1	1	2	1	0	1	0	0	1	0	0	0
BRCC3	11	11	9	13	8	7	9	11	6	8	12	6
BRD1	7	8	8	10	12	10	11	9	9	12	10	9
BRD3	14	6	8	6	18	6	8	7	6	6	8	6
BRD4	25	10	13	15	20	11	12	15	11	10	11	11
BRD7	11	13	11	17	10	11	14	12	9	12	15	11
BRD7P3	0	0	0	0	0	0	0	0	0	0	0	0
BRD8	49	28	23	33	25	25	19	26	42	22	27	32
BRD9	10	16	17	21	23	20	10	18	20	16	14	23
BRDT	0	0	0	0	0	0	0	0	0	0	0	0
BRDTP1	0	0	0	0	0	0	0	0	0	0	0	0
BRE-AS1	0	1	10	2	1	2	10	2	18	18	2	10
BRF1	7	6	8	8	11	10	8	7	8	11	7	9
BRF2	11	8	3	10	15	7	7	8	6	4	9	6
BRI3	72	91	107	58	56	183	104	51	92	122	41	96
BRI3BP	4	2	3	3	15	2	2	1	1	1	5	1
BRICD5	1	2	1	5	3	4	1	4	1	5	3	1
BRINP1	0	0	0	0	0	0	0	0	1	1	0	0
BRINP2	0	0	2	0	0	0	2	0	3	3	0	1
BRINP3	0	0	0	0	0	0	0	0	0	0	0	0
BRIP1	1	2	2	1	2	2	0	0	1	1	2	1
BRIX1	27	28	47	38	28	24	25	26	44	28	29	32
BRK1	178	197	132	174	145	210	178	216	166	165	126	203
BRMS1	30	28	25	29	36	36	17	34	24	31	21	24
BRMS1L	7	5	6	5	5	4	7	3	6	6	6	5
BROX	17	26	21	19	13	24	18	23	19	20	20	17
BRPF1	6	4	4	6	12	6	5	6	4	4	5	4
BRPF3	14	11	10	15	25	6	10	10	11	6	9	6
BRS3	0	0	0	0	0	0	0	0	0	0	0	0
BRSK1	5	2	3	1	1	2	0	1	6	2	3	2
BRSK2	2	0	0	0	0	0	0	0	0	0	0	0
BRWD1	20	11	15	11	15	10	15	9	24	12	17	18
BRWD3	3	4	2	5	3	3	3	4	2	3	3	2
BSCL2	32	32	24	37	40	39	14	43	46	41	45	39
BSDC1	43	26	21	22	53	26	37	27	24	23	31	21
BSG	148	154	134	103	221	244	264	139	147	178	125	126
BSN	1	0	0	1	2	0	0	1	0	0	0	0
BSN-AS2	0	0	0	0	0	0	0	0	0	0	0	0
BSND	1	1	0	0	0	0	0	1	1	0	0	0
BSPH1	0	0	0	0	0	0	0	0	0	0	0	0
BSPRY	4	3	2	5	13	2	0	8	1	1	3	3
BST1	5	16	11	11	5	17	53	7	5	17	4	9
BST2	361	392	305	1034	769	400	146	278	527	830	431	551
BSX	0	0	0	0	0	0	0	0	0	0	0	0
BTAF1	8	11	14	19	3	14	11	11	9	14	11	17
BTBD10	17	15	16	14	14	16	13	12	12	14	14	17
BTBD11	0	1	2	2	1	1	0	1	2	1	1	1
BTBD16	0	0	0	0	0	0	0	0	0	0	0	0
BTBD17	0	0	0	0	0	0	0	0	3	0	0	0
BTBD18	0	0	0	0	0	0	0	0	0	0	0	0
BTBD19	1	8	3	3	10	8	2	4	2	4	16	7
BTBD7	6	7	9	6	5	7	9	6	7	7	8	7
BTBD8	1	0	0	0	1	0	2	0	0	0	1	0
BTBD9	4	2	3	2	7	2	3	3	3	1	8	3
BTD	10	12	10	8	13	16	27	12	11	13	13	13
BTF3	278	426	357	332	244	389	461	466	681	362	313	482
BTF3L4	19	13	20	13	16	13	14	12	19	13	22	13
BTF3P11	0	0	0	0	0	0	0	0	0	0	0	0
BTG2	40	23	133	66	18	53	725	55	972	271	75	135
BTG3	121	34	40	39	50	41	25	19	26	31	31	34
BTG4	0	0	0	0	0	0	0	0	0	0	3	0
BTK	3	4	9	13	2	20	5	8	2	13	4	4
BTLA	1	1	1	2	0	0	0	2	0	1	0	0
BTN1A1	0	0	0	0	0	0	0	0	0	0	0	0
BTN2A1	8	24	16	22	21	28	12	27	17	22	23	20
BTN2A3P	1	3	1	1	1	1	1	1	1	1	1	1
BTN3A3	11	35	32	42	19	52	30	27	25	55	28	35
BTNL10	0	0	0	0	0	0	0	0	0	0	0	0
BTNL2	0	0	0	0	0	0	0	0	0	0	0	0
BTNL3	0	0	0	0	0	0	0	0	0	2	0	0
BTNL8	0	1	1	0	0	1	2	0	0	0	0	0
BTNL9	1	6	4	12	3	3	32	19	4	102	5	64
BTRC	7	6	6	6	5	6	6	5	8	5	8	6
BUB1	21	10	20	11	7	6	0	1	4	2	2	2
BUD13	11	9	12	13	16	12	11	11	16	11	13	12
BUD31	60	51	56	56	39	72	46	39	58	73	51	51
BVES	0	0	0	1	1	1	1	0	0	1	0	1
BVES-AS1	0	0	0	0	0	0	0	0	0	0	0	0
BZW1	36	50	46	37	18	47	47	30	30	40	32	31
BZW2	62	40	48	38	14	28	16	29	35	21	15	25
C10ORF10	18	23	7	32	24	18	325	118	60	138	26	82
C10ORF105	0	0	1	0	0	1	1	0	0	1	0	0
C10ORF107	0	1	1	0	1	1	1	0	1	0	22	1
C10ORF111	0	0	1	2	1	1	0	0	3	0	4	1
C10ORF113	0	0	0	0	0	0	0	0	0	0	0	0
C10ORF120	0	0	0	0	0	0	0	0	0	0	0	0
C10ORF126	0	0	0	0	0	0	0	0	0	0	0	0
C10ORF128	3	8	8	15	3	16	24	15	2	29	7	13
C10ORF142	0	0	0	0	0	0	0	0	0	0	0	0
C10ORF25	2	2	3	2	1	2	5	2	2	1	2	2
C10ORF35	17	6	7	6	6	4	1	9	13	3	4	6
C10ORF53	0	0	0	0	0	0	0	0	0	0	0	0
C10ORF55	1	1	0	0	1	1	0	1	0	0	0	1
C10ORF62	0	0	0	0	0	0	0	0	0	0	0	0
C10ORF67	1	0	0	0	0	0	0	0	0	0	1	0
C10ORF71	0	0	0	2	0	0	0	0	0	0	0	0
C10ORF76	7	7	8	10	8	10	9	6	9	8	6	9
C10ORF82	1	0	2	0	0	0	2	0	2	0	1	1
C10ORF88	4	6	6	5	4	6	5	6	5	7	4	6
C10ORF90	0	0	0	0	0	0	0	0	0	0	0	0
C10ORF91	0	0	1	3	0	0	0	0	0	0	0	0
C10ORF95	1	0	1	2	2	1	0	1	1	0	9	1
C10ORF99	16	1	1	0	0	0	0	0	0	0	0	0
C11ORF1	23	21	24	15	15	12	21	24	37	16	22	21
C11ORF16	0	0	0	0	2	0	0	1	0	0	32	0
C11ORF21	1	1	1	1	1	2	1	3	0	2	1	1
C11ORF24	23	40	24	15	25	45	14	22	14	24	11	24
C11ORF40	0	0	0	0	0	0	0	0	0	0	0	0
C11ORF42	0	0	0	0	0	0	0	0	0	0	0	0
C11ORF44	0	0	0	0	0	0	0	0	0	0	0	0
C11ORF45	4	1	1	1	2	3	1	1	1	1	2	1
C11ORF49	22	18	20	17	35	15	14	23	29	13	39	20
C11ORF52	19	5	2	3	14	3	5	10	2	4	22	7
C11ORF53	0	0	0	0	0	0	0	1	0	0	0	0
C11ORF54	22	10	10	16	14	9	15	10	15	11	21	14
C11ORF57	22	16	15	14	13	14	14	15	19	10	17	13
C11ORF58	66	42	52	37	49	46	60	34	59	47	73	49
C11ORF63	2	3	2	1	3	2	4	2	3	3	16	3
C11ORF65	1	0	1	1	1	1	1	0	0	0	2	0
C11ORF68	21	25	25	23	31	36	25	31	33	25	20	31
C11ORF70	6	2	1	1	5	4	2	2	3	1	34	3
C11ORF71	9	5	3	13	11	7	6	8	11	5	14	12
C11ORF72	0	0	0	0	0	0	0	0	0	0	0	0
C11ORF74	14	21	20	13	19	18	23	16	32	21	58	17
C11ORF80	5	4	4	9	11	6	4	9	5	9	5	13
C11ORF84	14	11	10	10	29	8	5	9	13	7	10	7
C11ORF86	0	0	0	0	0	0	0	0	0	0	0	0
C11ORF87	0	0	0	0	0	0	0	0	0	0	0	0
C11ORF88	0	0	0	0	4	0	0	3	1	0	241	0
C11ORF94	0	0	0	0	0	0	0	0	0	0	0	0
C11ORF95	9	6	10	6	11	6	14	8	27	8	5	9
C11ORF96	8	5	93	20	5	16	79	4	667	196	17	49
C11ORF98	55	66	48	66	74	65	27	66	57	74	40	67
C12ORF10	19	18	22	16	38	27	23	27	44	20	27	33
C12ORF29	8	7	7	6	8	7	9	5	7	7	6	9
C12ORF4	7	11	10	10	4	12	8	7	5	9	8	9
C12ORF40	0	0	0	0	0	0	0	0	0	0	0	0
C12ORF42	0	0	0	1	0	0	0	0	0	0	1	0
C12ORF43	5	4	6	5	9	5	9	4	8	5	5	5
C12ORF45	13	13	21	17	8	13	16	14	20	27	9	15
C12ORF49	11	11	12	8	18	7	8	9	5	4	7	5
C12ORF50	0	0	0	0	0	0	0	0	0	0	0	0
C12ORF54	0	0	0	0	0	0	0	0	0	0	1	1
C12ORF56	1	1	1	1	1	0	0	2	1	0	1	1
C12ORF57	106	156	90	86	83	147	144	136	262	144	80	183
C12ORF60	1	1	2	3	1	1	1	2	2	1	3	2
C12ORF65	7	8	7	14	13	9	7	8	11	8	13	8
C12ORF66	2	4	3	4	5	2	4	5	3	3	4	3
C12ORF71	0	1	0	0	0	0	0	1	0	0	0	0
C12ORF73	4	4	5	8	5	4	3	4	5	5	3	6
C12ORF74	0	0	0	0	0	0	0	0	0	0	1	0
C12ORF75	48	22	28	17	18	23	9	8	7	17	13	14
C12ORF76	4	4	4	7	8	6	3	6	8	4	9	5
C12ORF77	0	0	0	0	0	0	0	0	0	0	0	0
C12ORF80	0	0	0	0	0	0	0	0	0	0	0	0
C14ORF1	31	21	31	14	25	19	19	20	47	18	39	19
C14ORF105	0	0	0	0	0	0	0	0	0	0	2	0
C14ORF119	15	31	23	26	19	33	17	26	26	26	23	21
C14ORF132	6	4	7	2	2	3	8	2	5	3	12	5
C14ORF159	14	13	18	15	13	18	23	11	22	27	13	15
C14ORF166	103	110	105	106	63	131	98	90	112	100	79	110
C14ORF177	0	0	0	0	0	0	0	0	0	0	0	0
C14ORF178	0	0	0	0	0	0	0	0	0	0	1	0
C14ORF180	0	0	0	0	0	0	38	13	0	14	0	8
C14ORF2	168	143	126	148	97	153	143	108	154	175	94	137
C14ORF28	1	4	2	3	1	4	5	3	3	3	3	3
C14ORF37	4	7	5	1	3	6	4	2	6	2	5	4
C14ORF39	0	0	0	0	0	0	0	0	0	0	0	0
C14ORF79	6	5	7	10	9	6	5	4	16	6	12	6
C14ORF80	8	2	7	6	5	5	1	3	5	6	2	7
C14ORF93	5	5	7	8	7	5	4	6	9	5	6	6
C15ORF32	0	0	0	0	0	0	0	0	0	0	0	0
C15ORF38-AP3S2	2	1	1	1	4	1	3	2	0	0	2	1
C15ORF39	19	7	9	10	18	6	5	9	11	7	7	5
C15ORF40	10	8	7	8	13	7	12	9	11	7	12	8
C15ORF41	6	5	4	5	4	3	3	4	5	4	5	6
C15ORF48	9	36	55	31	11	100	1	29	6	36	5	6
C15ORF52	23	16	3	10	8	5	2	47	2	6	5	5
C15ORF53	0	0	0	0	0	0	0	0	0	0	0	0
C15ORF54	0	0	0	0	0	0	0	0	0	0	0	0
C15ORF56	0	0	0	0	1	0	0	1	0	0	1	0
C15ORF57	10	13	14	11	16	14	15	13	16	15	18	12
C15ORF59	0	1	0	0	0	0	1	0	1	1	0	0
C15ORF59-AS1	0	0	0	0	0	0	0	0	0	0	0	0
C15ORF61	6	5	4	4	6	5	7	5	5	5	3	6
C15ORF62	1	2	2	3	12	2	0	3	1	1	2	1
C16ORF45	8	10	9	4	16	8	26	11	23	13	15	16
C16ORF46	1	1	1	2	3	1	2	1	2	1	10	1
C16ORF52	4	5	4	5	2	4	10	6	6	5	5	6
C16ORF54	1	2	4	4	2	4	2	4	0	7	8	1
C16ORF58	27	29	26	36	50	34	28	36	38	31	32	32
C16ORF59	4	2	4	4	5	2	0	1	5	1	2	0
C16ORF62	11	17	14	10	8	14	19	13	12	13	11	11
C16ORF70	6	8	9	12	15	12	6	7	8	10	10	8
C16ORF71	1	0	0	0	1	1	0	0	0	0	10	0
C16ORF72	16	14	18	13	16	18	18	14	18	14	16	14
C16ORF74	3	1	4	3	3	4	3	2	7	3	2	2
C16ORF78	0	0	0	0	0	0	0	0	0	0	0	0
C16ORF82	0	0	0	0	0	0	0	0	0	0	0	0
C16ORF86	1	2	1	2	1	4	4	3	3	4	3	2
C16ORF87	3	6	6	5	4	6	4	3	5	6	5	5
C16ORF89	0	0	0	1	0	0	13	6	0	15	1	4
C16ORF90	0	0	0	0	0	0	0	0	0	0	0	0
C16ORF91	9	9	9	12	16	9	8	10	13	8	15	6
C16ORF92	0	0	0	0	0	0	0	0	0	0	0	0
C16ORF95	1	2	1	2	2	2	2	1	2	2	2	1
C16ORF96	0	0	0	0	0	0	0	0	0	0	0	0
C16ORF97	0	0	0	0	0	0	0	0	0	0	0	0
C17ORF100	5	1	4	3	4	3	1	2	5	1	3	2
C17ORF102	0	0	0	0	0	0	0	0	0	0	0	0
C17ORF105	0	0	0	0	0	0	0	0	0	0	0	0
C17ORF107	2	2	5	1	2	3	2	1	3	2	1	3
C17ORF112	0	0	0	0	0	0	0	0	0	0	0	0
C17ORF47	0	0	0	0	0	0	0	0	0	0	0	0
C17ORF49	54	41	75	54	59	77	35	46	60	59	39	57
C17ORF50	0	0	0	0	0	0	0	0	0	0	0	0
C17ORF51	2	2	2	2	2	3	2	1	2	1	3	2
C17ORF53	3	1	3	2	3	1	1	1	3	1	1	1
C17ORF58	5	5	12	6	15	9	30	6	12	9	13	6
C17ORF62	28	36	40	56	48	66	22	46	29	60	25	33
C17ORF64	0	0	0	0	0	0	0	0	0	0	0	0
C17ORF67	1	1	1	3	2	1	1	1	1	3	1	1
C17ORF74	0	0	0	0	0	0	0	0	0	0	0	0
C17ORF75	6	4	4	4	3	3	3	3	5	4	4	4
C17ORF77	0	0	0	0	0	0	0	0	0	0	0	0
C17ORF78	0	0	0	0	0	0	0	0	0	0	0	0
C17ORF80	9	10	9	11	8	11	10	10	18	10	13	9
C17ORF82	0	0	0	0	1	0	0	0	1	0	1	0
C17ORF97	4	4	2	4	10	3	2	4	6	5	14	3
C17ORF98	0	0	0	0	0	0	0	0	0	0	0	0
C17ORF99	0	0	0	0	0	0	0	0	0	0	0	0
C18ORF21	10	16	16	17	18	21	14	15	20	24	18	17
C18ORF25	9	7	10	11	8	9	7	6	6	7	7	7
C18ORF32	36	36	42	34	27	48	51	27	48	43	33	37
C18ORF54	2	2	3	2	1	2	1	1	2	1	2	2
C18ORF63	0	0	0	0	0	0	0	0	0	0	0	0
C18ORF65	0	0	0	0	0	0	0	0	0	0	0	0
C18ORF8	7	9	12	9	6	12	9	10	7	13	8	8
C19ORF12	8	7	9	7	6	12	26	8	9	10	5	24
C19ORF18	0	1	0	1	0	1	0	3	1	2	1	2
C19ORF24	27	19	20	14	22	35	21	19	21	29	12	16
C19ORF25	9	5	4	6	8	8	7	5	5	7	4	6
C19ORF33	204	77	106	111	79	96	48	175	111	46	14	282
C19ORF35	0	0	0	0	0	0	0	0	0	0	0	0
C19ORF38	1	2	4	2	1	18	2	1	1	8	1	1
C19ORF43	108	161	109	97	154	173	138	175	140	165	106	166
C19ORF44	7	3	2	3	4	3	3	4	6	4	8	4
C19ORF47	4	3	6	4	4	4	4	4	6	4	3	4
C19ORF48	49	27	37	37	33	32	11	20	47	29	15	41
C19ORF53	106	92	85	43	86	81	55	105	100	67	61	73
C19ORF54	4	5	5	5	5	8	3	4	6	4	3	4
C19ORF57	7	1	2	1	4	1	0	1	2	1	1	1
C19ORF60	38	21	25	46	20	36	29	26	39	50	17	36
C19ORF66	14	28	22	32	33	39	17	30	32	71	25	31
C19ORF70	30	35	20	21	17	47	37	39	25	40	19	48
C19ORF71	1	1	2	2	1	2	1	3	1	2	2	1
C19ORF73	1	1	0	2	1	1	0	1	1	0	0	1
C19ORF81	4	1	1	3	2	1	0	1	2	0	1	1
C19ORF84	0	1	0	0	0	0	0	1	0	0	0	0
C1D	16	10	19	11	10	12	15	9	24	15	9	14
C1GALT1	4	13	9	10	7	14	9	11	4	17	5	10
C1GALT1C1	20	29	15	32	27	24	24	23	15	24	24	17
C1GALT1C1L	0	2	3	2	1	1	1	2	6	1	3	2
C1ORF100	0	0	0	0	0	0	0	0	0	0	0	0
C1ORF105	0	0	0	0	0	0	0	0	0	0	0	0
C1ORF109	15	8	6	8	17	6	7	7	5	4	8	7
C1ORF112	7	5	4	4	6	3	2	3	3	3	4	2
C1ORF115	4	4	4	7	9	2	34	16	16	17	13	7
C1ORF116	3	4	3	1	30	2	0	11	0	0	3	4
C1ORF122	61	43	30	30	75	51	31	33	17	31	21	22
C1ORF123	38	54	47	44	43	53	61	49	74	65	38	62
C1ORF127	0	0	0	0	0	0	0	0	0	1	0	0
C1ORF131	10	16	10	11	7	10	8	16	11	8	9	8
C1ORF137	0	0	0	0	0	0	0	0	0	0	0	0
C1ORF141	0	0	0	0	0	0	0	0	0	0	0	0
C1ORF146	0	0	0	0	0	0	0	0	0	0	0	0
C1ORF158	0	0	0	0	4	0	0	1	1	0	39	0
C1ORF159	7	4	4	7	4	7	2	5	5	6	4	8
C1ORF162	15	31	50	31	8	164	26	31	10	135	16	31
C1ORF168	2	1	1	1	0	0	0	1	2	0	2	3
C1ORF174	24	18	11	23	14	20	11	17	12	17	9	16
C1ORF185	0	0	0	0	0	0	0	0	0	0	0	0
C1ORF186	37	46	16	28	20	4	4	36	7	6	26	18
C1ORF189	0	0	0	0	2	0	0	0	0	0	40	0
C1ORF194	0	0	0	1	6	0	0	1	1	0	83	0
C1ORF195	0	0	0	0	0	0	0	0	0	0	0	0
C1ORF198	38	42	26	25	26	15	40	46	24	18	25	38
C1ORF21	1	4	3	3	4	5	11	5	8	6	6	5
C1ORF210	11	4	6	4	23	2	0	10	2	0	8	3
C1ORF216	12	11	6	8	24	9	8	11	7	9	7	8
C1ORF220	0	1	0	1	1	0	0	2	0	0	1	0
C1ORF226	7	2	6	2	12	1	4	6	13	2	4	4
C1ORF228	1	1	1	3	1	4	1	1	1	3	5	1
C1ORF229	0	0	0	0	0	0	0	0	0	0	1	0
C1ORF27	10	11	12	8	7	10	13	11	13	12	12	9
C1ORF35	9	9	8	14	15	7	6	17	14	10	7	8
C1ORF43	142	102	105	131	145	116	136	102	105	95	89	80
C1ORF50	11	12	9	9	16	14	10	10	14	12	10	9
C1ORF52	5	9	8	8	9	11	7	9	9	11	10	9
C1ORF53	11	4	4	1	4	2	3	3	1	2	3	2
C1ORF54	11	42	40	59	9	63	29	29	35	113	16	47
C1ORF56	5	3	2	4	5	2	4	5	6	4	5	3
C1ORF61	0	0	0	0	0	0	0	0	0	0	0	0
C1ORF64	0	0	0	0	0	0	0	0	0	0	0	0
C1ORF68	0	0	0	0	0	0	0	0	0	0	0	0
C1ORF74	2	2	2	4	1	2	0	3	2	2	2	1
C1ORF87	0	0	0	0	0	0	0	0	0	0	18	0
C1ORF94	0	0	0	0	0	0	0	0	0	0	1	0
C1QA	98	265	724	144	73	1209	293	147	134	602	123	146
C1QB	132	269	793	164	109	1192	281	156	155	558	139	142
C1QBP	156	54	63	50	73	60	57	41	67	48	44	49
C1QC	84	151	425	131	85	662	193	100	94	285	91	72
C1QL1	2	1	1	0	1	19	3	0	9	1	0	1
C1QL2	0	0	0	0	0	0	0	0	0	0	0	0
C1QL4	0	0	0	1	1	0	1	0	1	0	0	1
C1QTNF1	13	30	35	10	7	60	60	15	25	48	15	22
C1QTNF3	18	21	10	5	33	3	18	11	4	10	6	51
C1QTNF4	1	0	1	0	0	0	3	0	7	2	1	2
C1QTNF5	29	66	14	15	10	27	25	13	12	31	7	36
C1QTNF6	14	30	26	9	13	30	4	9	5	19	5	21
C1QTNF8	0	0	0	0	0	0	0	0	0	0	0	0
C1QTNF9	5	0	0	0	0	0	10	1	1	2	0	1
C1QTNF9B	0	0	0	0	0	0	1	0	1	1	0	1
C1R	131	436	358	163	111	543	475	224	243	645	112	329
C1RL	11	29	23	35	34	25	38	33	15	31	23	30
C1RL-AS1	1	3	1	4	7	2	1	4	1	3	4	2
C1S	161	523	544	174	154	479	627	269	356	589	145	406
C2-AS1	0	1	0	1	1	1	0	1	0	1	0	0
C20ORF141	0	0	0	0	0	1	0	0	0	0	0	0
C20ORF144	0	0	0	0	0	0	0	0	0	0	0	0
C20ORF166-AS1	2	1	0	0	0	0	0	0	0	0	0	0
C20ORF173	0	0	0	0	0	0	0	0	0	0	0	0
C20ORF194	4	6	8	4	4	8	12	7	7	6	9	10
C20ORF196	3	6	5	9	7	4	3	6	7	5	4	7
C20ORF197	0	1	0	1	0	0	1	1	0	1	1	1
C20ORF202	0	2	0	0	0	1	1	2	0	0	0	1
C20ORF203	0	0	0	1	0	1	0	0	0	0	0	5
C20ORF24	43	135	98	73	181	115	43	135	58	62	73	77
C20ORF27	27	12	38	19	23	23	34	17	48	23	11	43
C20ORF78	0	0	0	0	0	0	0	0	0	0	0	0
C20ORF85	0	0	0	0	20	0	0	2	4	0	552	2
C20ORF96	7	9	13	36	18	13	4	12	29	12	48	26
C21ORF2	16	5	6	8	12	10	11	5	10	9	14	10
C21ORF33	92	38	39	53	50	59	73	39	53	63	37	63
C21ORF58	7	3	3	9	8	2	1	2	1	2	61	1
C21ORF59	36	22	28	20	54	19	21	20	35	22	151	25
C21ORF62	0	0	0	0	0	0	7	0	2	0	1	0
C21ORF62-AS1	0	0	0	0	0	1	1	1	1	0	1	0
C21ORF91	18	5	6	7	10	4	7	4	5	7	10	5
C22ORF15	0	0	0	0	0	1	1	0	1	0	3	0
C22ORF23	4	3	2	2	4	2	2	3	2	2	10	2
C22ORF24	0	0	0	0	0	0	0	0	0	0	0	0
C22ORF31	0	0	0	0	0	0	0	0	1	0	1	0
C22ORF34	0	2	1	2	0	2	2	5	0	3	0	1
C22ORF39	10	10	8	14	7	12	27	15	14	17	8	18
C22ORF42	0	0	0	0	0	0	0	0	0	0	0	0
C22ORF46	7	4	4	5	5	5	6	4	5	5	6	4
C2CD2	7	6	5	12	10	7	39	11	9	15	10	12
C2CD2L	8	5	5	8	20	6	4	8	3	7	22	6
C2CD3	7	5	5	5	8	4	4	6	5	3	15	6
C2CD4A	0	0	0	0	0	0	0	0	0	0	0	0
C2CD4B	0	0	0	2	3	1	6	1	3	18	1	2
C2CD4C	0	0	0	0	0	0	1	0	0	1	0	1
C2CD4D	0	0	0	0	1	0	0	0	0	0	0	0
C2CD5	10	19	17	38	9	16	19	20	17	23	23	28
C2ORF15	7	6	6	2	8	2	1	6	5	1	6	5
C2ORF16	0	0	1	0	1	0	0	0	0	0	1	0
C2ORF27A	0	1	1	1	1	1	0	1	1	1	1	1
C2ORF27B	0	0	0	0	0	0	0	0	0	0	0	0
C2ORF40	2	3	7	1	2	1	25	9	50	20	7	33
C2ORF42	6	5	5	7	5	4	6	5	8	6	6	6
C2ORF48	0	0	1	1	2	1	0	0	0	0	0	0
C2ORF49	9	13	10	13	9	8	12	11	12	6	11	9
C2ORF50	0	0	0	0	4	0	0	1	2	0	19	0
C2ORF54	18	2	6	3	10	1	0	5	0	1	6	1
C2ORF66	0	1	2	0	0	1	0	1	0	1	2	1
C2ORF68	8	10	12	17	21	10	8	14	21	9	14	13
C2ORF69	8	6	5	6	3	5	8	6	5	5	6	6
C2ORF70	1	0	1	0	1	0	0	0	2	0	12	0
C2ORF71	0	0	0	0	0	0	0	0	0	0	0	0
C2ORF72	0	0	0	0	1	1	0	0	0	0	1	0
C2ORF73	0	0	0	0	0	0	0	0	1	0	6	0
C2ORF74	19	29	12	21	22	31	31	29	27	18	39	42
C2ORF76	5	7	6	6	7	5	7	5	7	5	9	7
C2ORF78	0	0	0	0	0	0	0	0	0	0	0	0
C2ORF80	0	0	0	0	0	0	0	0	0	0	0	0
C2ORF81	3	2	2	2	4	3	2	2	8	2	19	3
C2ORF82	3	3	0	1	1	2	0	1	2	1	1	2
C2ORF83	0	0	0	0	0	0	0	0	0	0	0	0
C2ORF88	2	5	2	41	6	1	3	3	2	4	16	3
C2ORF91	0	0	0	0	0	0	0	0	0	0	0	0
C3	184	1027	639	78	361	351	708	924	70	907	77	671
C3AR1	11	21	49	19	6	53	28	14	9	30	13	12
C3ORF14	7	6	5	4	1	5	3	3	7	3	1	3
C3ORF18	6	4	3	3	6	5	5	5	8	4	5	6
C3ORF20	0	0	0	0	0	0	0	0	0	0	0	0
C3ORF22	0	0	0	0	0	0	0	0	0	0	0	0
C3ORF30	0	0	0	0	0	0	0	0	0	0	0	0
C3ORF33	3	2	3	3	5	2	4	3	8	3	7	4
C3ORF35	0	1	0	1	1	3	0	2	1	1	1	2
C3ORF36	0	1	0	1	1	1	0	2	0	1	0	0
C3ORF38	15	14	12	11	13	11	11	11	9	13	16	9
C3ORF49	0	0	0	0	0	0	0	0	0	0	0	0
C3ORF52	3	2	2	2	1	1	1	1	0	2	1	1
C3ORF56	0	0	0	0	0	0	0	0	0	0	0	0
C3ORF58	29	13	18	7	10	16	18	10	16	20	17	10
C3ORF62	3	5	2	4	3	4	3	6	3	5	4	4
C3ORF67	1	1	1	1	1	1	0	0	1	0	4	1
C3ORF70	1	1	1	1	0	0	1	1	1	1	2	1
C3ORF79	0	0	0	0	0	0	0	0	0	0	0	0
C3ORF80	4	3	5	2	2	2	1	3	0	3	0	7
C3P1	0	0	0	0	0	0	0	0	0	0	0	0
C4A	0	5	2	0	0	1	1	12	3	2	1	1
C4B	0	0	0	0	0	0	0	0	0	0	0	0
C4B_2	0	0	1	0	0	0	0	0	0	0	0	0
C4BPB	0	1	1	0	0	0	2	1	4	1	2	0
C4ORF17	0	0	0	0	0	0	0	0	0	0	0	0
C4ORF19	1	2	2	3	3	1	3	4	1	1	2	2
C4ORF22	0	0	0	0	1	0	0	0	0	0	17	0
C4ORF26	0	0	0	0	0	0	0	0	0	0	0	0
C4ORF3	81	73	56	50	59	108	114	48	71	69	67	77
C4ORF32	2	5	5	4	1	6	25	6	2	25	2	11
C4ORF33	7	13	11	12	4	11	8	8	9	22	18	9
C4ORF36	1	0	1	0	1	0	1	0	1	1	1	0
C4ORF45	0	0	0	0	0	0	0	0	0	0	0	0
C4ORF46	8	4	5	4	3	5	4	3	3	3	2	4
C4ORF47	4	3	2	1	2	9	1	2	3	2	21	3
C4ORF48	71	17	15	7	35	29	12	11	20	25	21	21
C4ORF51	0	0	0	0	0	0	0	0	0	0	0	0
C5	1	1	1	1	1	1	3	1	1	2	3	2
C5AR1	3	5	76	5	3	33	41	4	14	38	14	12
C5AR2	0	0	2	0	0	4	1	0	0	1	1	0
C5ORF15	76	90	88	34	34	72	64	64	63	52	59	62
C5ORF17	0	0	1	0	0	0	0	0	0	0	0	0
C5ORF22	13	10	14	13	8	8	7	6	9	7	9	8
C5ORF24	32	22	21	18	10	17	23	20	22	16	16	19
C5ORF30	11	7	5	4	4	7	5	7	6	4	5	13
C5ORF34	3	3	6	3	2	2	1	2	3	2	2	2
C5ORF38	0	0	0	0	0	0	0	0	0	1	0	0
C5ORF42	4	3	5	3	2	3	5	2	5	2	7	5
C5ORF46	6	57	0	2	1	22	0	1	0	0	0	1
C5ORF47	0	0	0	0	0	0	0	0	0	0	0	0
C5ORF49	1	0	1	1	8	1	0	1	4	1	66	1
C5ORF51	10	10	14	11	9	8	12	9	11	6	10	8
C5ORF52	0	0	0	0	0	0	0	0	0	0	0	0
C5ORF56	6	8	6	15	6	15	10	13	13	21	6	14
C5ORF58	0	1	0	1	0	2	0	0	0	3	1	2
C5ORF60	0	0	0	0	0	0	0	0	0	0	0	0
C5ORF63	6	6	3	4	1	3	2	6	5	3	2	6
C5ORF64	0	0	0	0	0	0	0	0	0	0	0	0
C5ORF66	1	4	2	4	3	5	1	4	1	5	3	4
C5ORF66-AS1	0	0	0	0	0	0	0	0	0	0	0	0
C5ORF67	0	0	0	0	0	0	0	0	0	0	0	0
C6ORF10	0	0	0	0	0	0	0	0	0	0	0	0
C6ORF106	36	25	27	30	60	25	35	34	21	23	24	23
C6ORF118	1	0	0	0	2	0	0	0	1	0	42	0
C6ORF120	7	14	15	10	10	14	23	10	11	15	13	12
C6ORF132	5	4	6	7	15	3	2	6	3	2	5	3
C6ORF136	10	7	7	15	15	8	6	12	10	9	7	11
C6ORF141	0	0	0	0	0	0	1	0	0	1	0	0
C6ORF15	0	0	0	0	81	0	0	2	0	0	2	0
C6ORF163	0	0	0	1	0	1	0	1	0	1	2	1
C6ORF201	0	0	0	0	0	1	0	0	0	0	1	1
C6ORF203	13	11	9	12	12	15	13	11	14	16	12	14
C6ORF222	0	0	0	0	0	0	0	0	0	0	0	0
C6ORF223	0	0	1	1	4	1	0	0	0	0	0	0
C6ORF226	5	8	4	13	11	9	9	9	10	11	8	10
C6ORF229	0	0	0	0	0	0	0	0	0	0	2	0
C6ORF47	8	11	13	14	17	13	12	17	14	11	9	10
C6ORF48	115	159	258	296	113	310	163	223	820	174	236	960
C6ORF52	1	0	1	2	1	1	0	0	3	1	5	1
C6ORF58	0	0	0	0	4	0	0	0	0	0	0	0
C6ORF62	54	117	121	146	105	157	93	86	111	142	88	72
C6ORF89	21	18	19	19	27	18	28	21	27	14	21	19
C6ORF99	1	1	0	0	1	1	0	0	1	0	2	0
C7ORF25	9	15	11	8	6	10	14	12	13	10	9	11
C7ORF26	7	8	10	10	10	8	11	12	14	12	7	9
C7ORF31	2	2	3	2	0	2	2	2	3	2	1	2
C7ORF33	0	0	0	0	0	0	0	0	0	0	0	0
C7ORF34	0	0	0	0	0	0	0	0	0	0	0	0
C7ORF43	11	8	7	12	7	10	5	11	7	10	5	7
C7ORF49	33	13	26	16	23	16	16	10	19	12	12	11
C7ORF50	27	28	31	29	24	41	26	28	55	37	18	31
C7ORF57	0	0	0	1	2	0	0	0	1	0	16	0
C7ORF61	1	0	0	1	1	2	0	1	2	1	0	1
C7ORF65	0	0	0	0	0	0	0	0	0	0	0	0
C7ORF66	0	0	0	0	0	0	0	0	0	0	0	0
C7ORF69	0	0	0	0	0	0	0	0	0	0	0	0
C7ORF71	0	0	0	0	0	0	0	0	0	0	0	0
C7ORF72	0	0	0	0	0	0	0	0	0	0	0	0
C7ORF73	53	39	41	21	15	36	19	19	33	24	15	23
C7ORF77	0	0	0	0	0	0	0	0	0	0	0	0
C8A	0	0	0	0	0	0	0	0	0	0	0	0
C8ORF22	0	0	0	6	0	0	0	0	0	0	0	0
C8ORF31	3	1	1	1	11	1	1	2	1	3	3	1
C8ORF33	39	24	16	114	97	16	27	15	34	16	37	16
C8ORF34	0	0	0	0	0	0	4	1	0	0	6	1
C8ORF34-AS1	0	0	0	0	0	0	0	0	0	0	3	1
C8ORF37	2	2	1	2	2	1	2	2	2	2	7	1
C8ORF4	4	15	20	25	21	23	31	25	31	63	26	48
C8ORF44	2	4	1	10	3	3	1	4	3	3	4	4
C8ORF46	0	0	0	0	0	0	1	1	0	1	2	1
C8ORF48	1	3	1	0	2	2	1	1	2	2	4	1
C8ORF58	6	10	5	4	9	11	5	5	7	9	5	7
C8ORF59	42	56	42	102	51	55	42	54	62	72	54	69
C8ORF74	0	0	0	0	0	0	0	0	0	0	0	0
C8ORF76	26	15	12	25	27	21	10	13	10	16	19	18
C8ORF82	30	7	11	18	21	11	11	8	17	10	4	11
C8ORF86	0	0	0	0	0	0	0	0	0	0	0	0
C8ORF87	0	0	0	0	0	0	0	0	0	0	0	0
C8ORF89	0	1	0	0	0	1	0	1	1	1	1	1
C9ORF116	9	10	2	5	35	5	2	9	9	3	134	4
C9ORF129	0	0	0	0	0	0	0	0	0	0	0	0
C9ORF131	0	0	0	0	0	0	0	0	0	0	0	0
C9ORF135	0	1	0	1	11	0	0	1	0	0	96	0
C9ORF139	0	0	0	1	0	1	0	1	0	0	0	0
C9ORF142	23	20	17	31	34	29	16	24	18	44	22	37
C9ORF152	1	2	0	1	6	0	0	3	0	0	2	0
C9ORF153	0	0	0	0	0	0	0	0	0	0	0	0
C9ORF16	78	68	43	80	112	51	34	100	54	55	38	76
C9ORF163	0	0	0	1	1	0	0	0	0	0	1	0
C9ORF170	0	0	0	0	0	0	0	0	0	0	0	0
C9ORF172	1	0	0	0	1	0	0	0	0	0	1	1
C9ORF24	1	0	0	0	3	0	1	3	7	0	203	1
C9ORF3	18	20	6	8	16	8	8	26	8	10	15	17
C9ORF40	3	4	3	4	8	4	4	3	2	5	2	3
C9ORF41-AS1	0	0	0	0	0	0	0	0	0	0	0	0
C9ORF43	0	0	0	0	0	0	0	0	0	0	1	1
C9ORF47	0	0	0	0	0	0	0	0	0	0	1	0
C9ORF50	0	0	0	0	0	0	0	0	0	0	1	0
C9ORF57	0	0	0	0	0	0	0	0	0	0	0	0
C9ORF62	0	0	0	0	0	0	0	0	0	0	0	0
C9ORF64	10	8	8	5	10	7	10	6	6	6	9	5
C9ORF66	0	0	0	0	1	0	0	0	0	0	1	0
C9ORF72	3	8	18	7	5	15	13	9	12	16	26	12
C9ORF78	42	39	33	35	29	28	40	41	35	34	33	31
C9ORF84	0	0	0	0	0	0	0	0	0	0	0	0
C9ORF85	4	6	4	3	6	8	8	7	4	6	5	8
CA1	0	0	0	0	0	0	0	0	0	0	0	0
CA10	0	0	0	0	0	0	0	0	0	0	0	0
CA11	27	3	3	5	5	5	31	7	28	18	11	10
CA12	4	21	19	1	3	76	11	4	1	16	6	4
CA13	1	3	1	2	3	2	2	3	1	2	2	2
CA14	1	0	0	0	0	0	0	0	1	0	0	0
[truncated: 16,934 more rows]

## Sheet: S6
Supplemental Table S6: Genes upregulated in post-NACT samples*
Symbol	Fold Change	p-value	FDR
TUSC5	10.2551	3.06541e-69	8.08135e-65
CIDEA	10.0776	3.06938e-20	1.34864e-16
ADIPOQ	9.29227	2.54767e-07	2.49681e-05
NR1H4	8.43072	3.25302e-10	8.66914e-08
GLYAT	8.14089	1.25936e-13	1.14485e-10
CIDEC	8.00344	5.55168e-08	7.03649e-06
PLIN1	7.38187	1.93501e-08	2.81839e-06
ADH1B	7.20531	1.90175e-08	2.78533e-06
C14ORF180	6.81401	4.88588e-17	1.07339e-13
AZGP1	6.71454	2.33636e-17	6.15933e-14
SCARA5	6.47392	1.23217e-12	7.55433e-10
IL20	6.45623	2.37834e-06	0.000161183
NWD2	6.19392	1.13608e-07	1.26373e-05
SLC7A10	6.18048	1.3903e-07	1.47792e-05
DEFB132	5.94497	4.40726e-11	1.65984e-08
AQP7	5.81159	4.03957e-11	1.54341e-08
KLB	5.71486	6.46758e-15	8.11928e-12
FABP4	5.6157	4.23812e-06	0.000259233
NPY5R	5.55131	1.15235e-05	0.000598019
FGF10	5.51644	1.02176e-10	3.40971e-08
KIAA0408	5.43401	1.30859e-05	0.000662026
RERGL	5.30941	1.92963e-11	8.28098e-09
CD300LG	5.29889	1.81295e-10	5.5164e-08
THRSP	5.25945	1.3106e-10	4.26559e-08
HEPACAM	5.15601	9.72041e-09	1.60162e-06
ANGPTL5	5.12327	1.4704e-06	0.000105913
LCN6	5.11053	5.60261e-14	6.4218e-11
TIMP4	4.91571	4.54493e-09	8.26331e-07
PPP1R1A	4.88646	2.82994e-09	5.68976e-07
GABRG1	4.84808	2.64549e-10	7.34139e-08
ACADL	4.78571	5.43391e-12	2.70291e-09
CA4	4.77849	7.93632e-09	1.34984e-06
PCSK2	4.64982	1.8108e-08	2.69707e-06
FOSB	4.61327	6.56486e-12	3.09053e-09
APOD	4.54377	2.1976e-24	1.15871e-20
WISP2	4.53469	1.0805e-15	1.78033e-12
ADH1C	4.48042	9.73823e-14	9.16889e-11
NELL1	4.4746	2.16446e-05	0.000988939
DBX2	4.45799	2.10401e-10	6.1631e-08
SNTN	4.43907	2.27266e-07	2.2868e-05
TSPAN8	4.43819	1.8863e-09	3.9467e-07
RASD1	4.3286	8.71859e-27	5.7462e-23
C20ORF85	4.29926	7.11106e-14	7.49875e-11
ANKFN1	4.24818	4.02239e-12	2.07926e-09
ABCA10	4.1576	3.79917e-27	3.33858e-23
HBG1	4.15736	1.30424e-05	0.000661223
CDO1	4.14667	3.34387e-19	1.10193e-15
FCN2	4.13853	3.0044e-08	4.00025e-06
CWH43	4.13302	1.80015e-05	0.000853551
CBLN4	4.10979	1.227e-07	1.33631e-05
TNMD	4.09338	2.3211e-07	2.31782e-05
LIPE	4.09176	2.17622e-07	2.2021e-05
HLF	4.07789	1.27282e-17	3.72836e-14
CSF3	4.03076	5.02772e-06	0.000298526
EPB42	4.01909	3.00874e-06	0.000195892
AADACL4	3.99517	4.58814e-07	4.0185e-05
GSTM5	3.94133	1.3896e-19	5.23343e-16
ADRB3	3.90177	9.52173e-06	0.000505073
OMD	3.87914	1.04009e-06	7.78975e-05
CYP2A6	3.86565	2.28433e-07	2.2898e-05
LVRN	3.8236	4.92188e-10	1.22411e-07
HBG2	3.80174	7.03814e-08	8.5113e-06
MRAP	3.78287	1.99969e-06	0.000139097
OGN	3.76333	6.31822e-07	5.28785e-05
CPA3	3.73426	6.10096e-06	0.000347386
CHRDL1	3.69214	3.05179e-06	0.00019757
CALCA	3.67312	9.27252e-07	7.10614e-05
MROH2B	3.65419	1.49227e-06	0.000107195
FAM107A	3.65145	9.75758e-12	4.43516e-09
PI16	3.6298	1.57213e-05	0.000764687
TCEAL6	3.60851	2.09787e-06	0.000144781
LHCGR	3.54595	2.09544e-06	0.000144781
CADM2	3.54281	4.04494e-06	0.000249735
ANKRD30B	3.52142	1.3157e-06	9.61661e-05
ACVR1C	3.51467	1.44881e-08	2.22549e-06
ABCA8	3.49357	5.08836e-11	1.86312e-08
PTPRZ1	3.46981	1.86293e-05	0.000878218
C16ORF89	3.46516	2.13619e-07	2.17437e-05
EGR1	3.43315	1.54452e-12	8.85177e-10
C2ORF40	3.4301	2.45675e-11	9.96422e-09
EGR3	3.40832	5.70461e-11	2.03823e-08
GPIHBP1	3.40627	2.16688e-08	3.08786e-06
LMO3	3.3808	1.02959e-09	2.31992e-07
CUX2	3.36015	7.02285e-06	0.000395606
ADIRF	3.34754	4.83904e-11	1.79678e-08
NXNL1	3.34336	7.64542e-07	6.07785e-05
RPRM	3.3273	1.07248e-05	0.000562105
FGF17	3.27108	1.22545e-05	0.000629318
ATOH8	3.22358	5.87956e-15	8.11928e-12
AKR1C2	3.2187	4.87113e-06	0.000292523
FAM71A	3.21261	3.36858e-07	3.12697e-05
MAOA	3.20313	5.94357e-09	1.03086e-06
ALDH1L1	3.19969	3.11449e-06	0.000200262
SYN2	3.19922	4.66087e-07	4.04574e-05
PID1	3.15003	1.02449e-09	2.31992e-07
MYZAP	3.14416	5.58233e-08	7.04148e-06
TCF21	3.1224	1.53787e-08	2.34352e-06
RAB3C	3.1142	5.2037e-06	0.000306902
AKR1C1	3.11244	4.11449e-10	1.06225e-07
C21ORF62	3.10619	1.83466e-05	0.000868348
DGAT2	3.10041	1.98737e-06	0.000138606
LRP1B	3.09677	1.58064e-05	0.000766001
PLIN5	3.09539	1.6998e-10	5.33474e-08
FOS	3.09141	2.33845e-07	2.31782e-05
PDZD3	3.08569	4.93441e-06	0.000295649
ABCA9	3.07083	8.56771e-13	5.50904e-10
SERTM1	3.04556	5.14788e-06	0.000304974
FOXP2	3.02787	7.2435e-08	8.68002e-06
G0S2	3.00915	2.12045e-05	0.000975455
TF	2.99885	4.37544e-10	1.09857e-07
MYOC	2.99561	1.26764e-05	0.000646399
RBP7	2.97261	1.26158e-06	9.26432e-05
DNER	2.9716	7.65409e-07	6.07785e-05
DIO3	2.95871	1.1125e-07	1.24803e-05
KRT222	2.9576	1.96868e-05	0.000912133
FREM1	2.95585	1.02428e-06	7.7152e-05
ECEL1	2.93989	3.62021e-06	0.000228324
DUSP1	2.93621	1.88762e-07	1.94388e-05
GHR	2.93485	9.32993e-08	1.08954e-05
BHMT2	2.90067	3.58987e-07	3.30908e-05
AOX1	2.8879	7.99998e-11	2.70389e-08
LRRN4CL	2.88031	9.99735e-09	1.62692e-06
COLEC11	2.87194	6.18273e-06	0.000351283
ATRNL1	2.86492	1.04503e-05	0.000548806
CPED1	2.85012	3.7664e-11	1.4602e-08
RGS22	2.84875	1.85674e-10	5.55601e-08
LRRN3	2.83819	9.79384e-07	7.44078e-05
CCDC178	2.8257	2.76255e-07	2.67754e-05
KLF4	2.82159	4.31815e-06	0.000262303
NRK	2.81838	9.34023e-08	1.08954e-05
KLF15	2.80533	4.42483e-09	8.10082e-07
EPHA5	2.79201	2.25714e-06	0.000154559
SEMA3G	2.76542	6.91717e-07	5.61289e-05
SOBP	2.76067	4.02839e-10	1.05149e-07
PRELP	2.7498	8.38113e-06	0.000454633
ASTN1	2.73197	3.1744e-07	2.98881e-05
DLG2	2.70402	3.44293e-10	9.0766e-08
CH25H	2.70227	1.57106e-07	1.65112e-05
GPAM	2.67482	7.98752e-08	9.44283e-06
MKX	2.67106	1.26849e-07	1.36237e-05
CCDC3	2.65293	2.99843e-07	2.89552e-05
ATP1B2	2.64776	6.40017e-09	1.1028e-06
CYR61	2.64414	1.90467e-06	0.000133191
HSPB6	2.63493	2.09236e-09	4.30945e-07
BTNL9	2.6236	1.76779e-07	1.83482e-05
GLI1	2.62019	4.06675e-07	3.6343e-05
NDNF	2.61161	4.18347e-07	3.72597e-05
FMO2	2.60952	4.90347e-07	4.22452e-05
CDHR3	2.60893	3.78857e-07	3.46799e-05
MAB21L1	2.60355	2.79625e-06	0.000185686
ERICH3	2.58361	9.21648e-07	7.08379e-05
ID4	2.57878	3.20403e-13	2.48435e-10
NEGR1	2.57042	6.42587e-08	7.9533e-06
ACACB	2.55971	2.25845e-09	4.57997e-07
GYS2	2.55526	1.44838e-05	0.000715048
VIPR2	2.55312	3.85641e-07	3.4937e-05
RASL11A	2.53309	3.55826e-09	6.74866e-07
PTH1R	2.5316	7.72432e-09	1.32231e-06
PGM5	2.49386	5.72121e-08	7.1823e-06
LEPR	2.4761	5.28401e-13	3.86951e-10
MYH11	2.46799	3.65216e-06	0.000229242
FHL1	2.46419	1.36843e-05	0.000681965
PHYHIP	2.45182	1.44353e-05	0.000713993
SHISA6	2.45142	1.88371e-05	0.000883358
PPARG	2.43987	9.11445e-06	0.000487392
RERG	2.42101	8.96171e-09	1.49448e-06
ANK2	2.41654	1.0814e-09	2.41602e-07
ABCA6	2.41445	7.35113e-08	8.76913e-06
GYG2	2.40536	5.30367e-06	0.000311404
APOLD1	2.40013	2.1946e-05	0.000994095
TGFBR3	2.39304	1.22582e-16	2.48587e-13
PAMR1	2.38391	5.00414e-06	0.000297797
SERPINA3	2.38133	4.02579e-09	7.42182e-07
FXYD1	2.36685	4.15019e-10	1.06225e-07
TPRG1	2.33487	2.00584e-05	0.000926095
CLDN11	2.31624	2.82212e-06	0.000186343
ARMC4	2.31229	7.80852e-06	0.000429762
JUNB	2.29691	9.19203e-07	7.08379e-05
ECM2	2.29042	5.45643e-09	9.71946e-07
EBF1	2.2824	1.85859e-07	1.92149e-05
C11ORF96	2.26897	7.42576e-10	1.73244e-07
PDE8B	2.26427	2.89164e-08	3.8894e-06
MARC1	2.261	5.25186e-07	4.49529e-05
NAALAD2	2.25722	6.42252e-08	7.9533e-06
C10ORF10	2.24876	3.15093e-09	6.15319e-07
ANKRD53	2.23865	1.10711e-05	0.000577954
CNTNAP3	2.23593	7.2889e-06	0.000406252
CSRNP1	2.22665	7.51274e-06	0.000416965
AR	2.2167	3.41372e-09	6.5382e-07
ATF3	2.20248	4.32616e-07	3.8272e-05
FGF2	2.19506	3.86461e-06	0.000240858
SIK1	2.19486	1.22389e-08	1.94369e-06
PPP1R1B	2.16988	1.02773e-05	0.000542967
COL14A1	2.16399	1.29252e-08	2.02826e-06
BTG2	2.15238	6.59522e-10	1.58063e-07
PTN	2.14456	4.48409e-08	5.82336e-06
SLC7A2	2.1396	4.66527e-07	4.04574e-05
C1QTNF4	2.11522	1.8655e-05	0.000878218
MGP	2.1138	2.80376e-06	0.000185718
RHOB	2.09576	2.60103e-06	0.000174492
TMEM255A	2.08961	1.23095e-07	1.33631e-05
IER2	2.08365	1.1019e-07	1.24143e-05
CYGB	2.08287	1.28229e-08	2.02424e-06
SORBS2	2.07749	7.18443e-08	8.64854e-06
CLEC4F	2.07492	1.44781e-06	0.000104571
PALMD	2.052	5.67313e-12	2.76964e-09
JUN	2.04964	2.20649e-09	4.50929e-07
OSR2	2.045	7.25809e-07	5.81596e-05
MAMDC2	2.03927	3.12356e-07	2.9621e-05
PLA2G16	2.03002	1.51979e-10	4.82725e-08
DUSP5	2.02455	3.10849e-06	0.000200262
REEP1	2.01836	1.78857e-08	2.6791e-06
KLHL13	2.00238	6.32178e-06	0.000357642
ST6GALNAC2	2.00014	1.34559e-05	0.000673126
RBMS3	1.99906	6.84748e-08	8.34713e-06
EGR2	1.99897	2.96951e-10	8.15471e-08
NIPSNAP3B	1.99828	1.67547e-08	2.52402e-06
GPRASP1	1.99635	3.12121e-07	2.9621e-05
NRXN2	1.99376	8.09559e-07	6.37087e-05
TRABD2B	1.99166	5.93594e-06	0.000340935
AKR1C3	1.98994	5.38064e-06	0.000314523
ID1	1.97905	7.20403e-07	5.80765e-05
CLDN5	1.97839	2.17639e-05	0.000990953
MARC2	1.95951	2.13412e-08	3.0577e-06
CNKSR2	1.9182	1.58856e-05	0.000768426
SFRP1	1.8885	5.00064e-08	6.43083e-06
NOVA1	1.88752	1.04947e-07	1.20292e-05
GEM	1.84939	5.87181e-07	4.97745e-05
NEDD9	1.84363	1.16376e-05	0.000601574
ANGPT1	1.8369	2.36934e-06	0.000160987
RFTN2	1.83621	1.72311e-05	0.000819969
GNG11	1.8322	1.08557e-05	0.000567833
DACH1	1.83213	1.28027e-05	0.00065032
SELE	1.8232	2.61584e-06	0.000175029
DLEC1	1.81807	2.70649e-07	2.63289e-05
FIBIN	1.79793	1.40626e-05	0.000699495
RASGRF2	1.79684	2.88007e-06	0.000188874
GADD45B	1.79438	2.31961e-06	0.000158015
PARM1	1.79342	6.78929e-07	5.55857e-05
PLEKHH2	1.78906	8.08099e-07	6.37087e-05
CEP126	1.78567	6.96501e-06	0.000393188
MTURN	1.75441	1.9739e-08	2.85923e-06
GNAI1	1.73738	1.87438e-08	2.77608e-06
VSTM4	1.72808	4.47414e-06	0.000271153
C1ORF115	1.71106	1.74592e-07	1.81928e-05
TRIB1	1.70884	6.39714e-07	5.31577e-05
EFHD1	1.70835	1.57202e-07	1.65112e-05
SLC25A25	1.70457	6.99611e-07	5.65762e-05
ADHFE1	1.69775	3.1318e-06	0.000200885
TIPARP	1.69605	5.00237e-06	0.000297797
NR2F1	1.68893	4.32506e-10	1.09636e-07
OLFML1	1.66891	8.17053e-06	0.000445962
FAXDC2	1.64419	1.22871e-07	1.33631e-05
HMCN1	1.63946	1.50308e-06	0.000107679
SYBU	1.62824	8.53898e-06	0.000462245
ID2	1.62417	4.36714e-08	5.69954e-06
TSHZ2	1.61915	7.07995e-06	0.000397125
CACHD1	1.59963	5.66665e-09	1.00262e-06
FLRT3	1.59787	9.20688e-06	0.000491338
CORO2B	1.59032	3.90911e-06	0.000243057
NOSTRIN	1.57855	4.68044e-06	0.000282358
PLSCR4	1.55528	1.18619e-07	1.30843e-05
LTBP4	1.53941	2.80225e-08	3.7885e-06
PLXNA4	1.52889	9.38303e-07	7.16999e-05
TNS2	1.51828	3.05764e-06	0.00019757
BOC	1.51014	1.51982e-05	0.000743358
*Fold Change > 1.5, FDR < 0.001

## Sheet: S7
Supplemental Table S7: Pathways enriched in post-NACT samples
Pathway name	Source	Genes upregulated in Pre-NACT samples	p-value	q-value
Regulation of lipolysis in adipocytes - Homo sapiens (human)	KEGG	PLIN1; ADRB3; FABP4; GNAI1; AQP7; PLA2G16; LIPE	4.59e-06	0.000168
PPAR signaling pathway - Homo sapiens (human)	KEGG	PLIN1; ADIPOQ; FABP4; PLIN5; AQP7; ACADL; PPARG	3.66e-05	0.00067
Drug metabolism - cytochrome P450 - Homo sapiens (human)	KEGG	MAOA; FMO2; CYP2A6; AOX1; GSTM5; ADH1B; ADH1C	5.72e-05	0.000805
Cocaine addiction - Homo sapiens (human)	KEGG	JUN; MAOA; FOSB; PPP1R1B; GNAI1	0.000209	0.00184
cAMP signaling pathway - Homo sapiens (human)	KEGG	VIPR2; GLI1; PPP1R1B; FOS; GNAI1; JUN; FXYD1; ATP1B2; LIPE	0.000425	0.00288
Tyrosine metabolism - Homo sapiens (human)	KEGG	MAOA; ADH1B; ADH1C; AOX1	0.000903	0.00383
Amphetamine addiction - Homo sapiens (human)	KEGG	JUN; MAOA; FOSB; FOS; PPP1R1B	0.00097	0.00383
ID	NetPath	ATF3; ID1; ID2; ID4	0.000177	0.00183
Tacrolimus/Cyclosporine Pathway, Pharmacodynamics	PharmGKB	JUN; JUNB; FOSB; FOS; ATF3	0.000133	0.00162
ATF-2 transcription factor network	PID	ATF3; HBG2; DUSP5; HBG1; FOS; JUN; JUNB; DUSP1; SELE	4.4e-08	8.05e-06
AP-1 transcription factor network	PID	ATF3; FOSB; FOS; FABP4; CYR61; JUN; JUNB; DUSP1; EGR1	2.63e-07	1.61e-05
Calcineurin-regulated NFAT-dependent transcription in lymphocytes	PID	EGR2; EGR1; FOS; JUN; JUNB; EGR3; PPARG	1.54e-06	7.05e-05
Synthesis of bile acids and bile salts via 27-hydroxycholesterol	Reactome	AKR1C1; AKR1C2; AKR1C3; NR1H4	1.34e-05	0.00041
Phase 1 - Functionalization of compounds	Reactome	MAOA; MARC2; CYP2A6; FMO2; NR1H4; ADH1B; ADH1C; MARC1	2.35e-05	0.000614
Synthesis of bile acids and bile salts	Reactome	CH25H; AKR1C1; NR1H4; AKR1C3; AKR1C2	3.64e-05	0.00067
FCERI mediated MAPK activation	Reactome	FGF10; KLB; FOS; JUN; DUSP5; CNKSR2; DUSP1; RASGRF2; FGF17; ANGPT1; FGF2	5.1e-05	0.000778
Bile acid and bile salt metabolism	Reactome	CH25H; AKR1C1; NR1H4; AKR1C3; AKR1C2	0.000113	0.00147
Metabolism	Reactome	PLIN1; MAOA; FMO2; AKR1C3; CYP2A6; CYGB; THRSP; AOX1; ADHFE1; GLYAT; GSTM5; DGAT2; OMD; CH25H; ADH1B; ADH1C; PLA2G16; LIPE; GYS2; ADIPOQ; DIO3; FABP4; GNAI1; GPAM; ALDH1L1; ACACB; PRELP; GPIHBP1; CDO1; AKR1C1; NR1H4; CIDEC; OGN; MARC1; MARC2; CA4; NAALAD2; NOSTRIN; BHMT2; CIDEA; GYG2; ACADL; GNG11; AKR1C2	0.000147	0.00168
G alpha (s) signalling events	Reactome	CALCA; VIPR2; LHCGR; PTH1R; GNG11; ADRB3; GNAI1; PDE8B	0.000181	0.00183
Signaling by Leptin	Reactome	LEPR; FGF10; KLB; DUSP5; CNKSR2; DUSP1; RASGRF2; FGF17; ANGPT1; FGF2	0.00019	0.00183
Synthesis of bile acids and bile salts via 7alpha-hydroxycholesterol	Reactome	AKR1C1; NR1H4; AKR1C3; AKR1C2	0.000221	0.00184
Downstream signaling of activated FGFR1	Reactome	FGF17; FLRT3; FGF10; FGF2	0.000332	0.00243
Biological oxidations	Reactome	MAOA; MARC2; FMO2; CYP2A6; GLYAT; GSTM5; NR1H4; ADH1B; ADH1C; MARC1	0.000587	0.00352
Nuclear Receptor transcription pathway	Reactome	NR2F1; PPARG; AR; NR1H4	0.000668	0.00352
RAF/MAP kinase cascade	Reactome	FGF10; KLB; DUSP5; CNKSR2; DUSP1; RASGRF2; FGF17; ANGPT1; FGF2	0.000674	0.00352
SHC1 events in EGFR signaling	Reactome	FGF10; KLB; DUSP5; CNKSR2; DUSP1; RASGRF2; FGF17; ANGPT1; FGF2	0.000674	0.00352
SOS-mediated signalling	Reactome	FGF10; KLB; DUSP5; CNKSR2; DUSP1; RASGRF2; FGF17; ANGPT1; FGF2	0.000674	0.00352
GRB2 events in EGFR signaling	Reactome	FGF10; KLB; DUSP5; CNKSR2; DUSP1; RASGRF2; FGF17; ANGPT1; FGF2	0.000674	0.00352
MAPK family signaling cascades	Reactome	FGF10; KLB; JUN; DUSP5; CNKSR2; DUSP1; RASGRF2; FGF17; ANGPT1; FGF2	0.0007	0.00356
Signalling to p38 via RIT and RIN	Reactome	FGF10; KLB; DUSP5; CNKSR2; DUSP1; RASGRF2; FGF17; ANGPT1; FGF2	0.000817	0.00383
ARMS-mediated activation	Reactome	FGF10; KLB; DUSP5; CNKSR2; DUSP1; RASGRF2; FGF17; ANGPT1; FGF2	0.000817	0.00383
MAPK1/MAPK3 signaling	Reactome	FGF10; KLB; DUSP5; CNKSR2; DUSP1; RASGRF2; FGF17; ANGPT1; FGF2	0.000817	0.00383
Frs2-mediated activation	Reactome	FGF10; KLB; DUSP5; CNKSR2; DUSP1; RASGRF2; FGF17; ANGPT1; FGF2	0.000857	0.00383
Prolonged ERK activation events	Reactome	FGF10; KLB; DUSP5; CNKSR2; DUSP1; RASGRF2; FGF17; ANGPT1; FGF2	0.00094	0.00383
Signalling to RAS	Reactome	FGF10; KLB; DUSP5; CNKSR2; DUSP1; RASGRF2; FGF17; ANGPT1; FGF2	0.000984	0.00383
VEGFR2 mediated cell proliferation	Reactome	FGF10; KLB; DUSP5; CNKSR2; DUSP1; RASGRF2; FGF17; ANGPT1; FGF2	0.000984	0.00383
Interleukin receptor SHC signaling	Reactome	FGF10; KLB; DUSP5; CNKSR2; DUSP1; RASGRF2; FGF17; ANGPT1; FGF2	0.000984	0.00383
NHR	Signalink	NR2F1; PPARG; AR; NR1H4	0.000401	0.00282
Citalopram Action Pathway	SMPDB	MAOA; PCSK2; ATP1B2; AOX1	0.000668	0.00352
Nicotine Action Pathway	SMPDB	PCSK2; ATP1B2; AOX1; CYP2A6	0.000903	0.00383
Transcriptional regulation of white adipocyte differentiation	Wikipathways	PLIN1; PPARG; EBF1; ADIPOQ; FABP4	2.6e-07	1.61e-05
Adipogenesis	Wikipathways	PLIN1; ADIPOQ; KLF15; EGR2; EBF1; NR2F1; PPARG; GADD45B; LIPE	3.3e-05	0.00067
White fat cell differentiation	Wikipathways	KLF4; KLF15; EGR2; EBF1; PPARG	4.49e-05	0.000747
PPAR signaling pathway	Wikipathways	PLIN1; ADIPOQ; FABP4; AQP7; ACADL; PPARG	0.000212	0.00184
TGF-beta Signaling Pathway	Wikipathways	ATF3; SIK1; FOSB; FOS; JUN; JUNB; NEDD9; TGFBR3	0.000313	0.00243
Differentiation of white and brown adipocyte	Wikipathways	SLC7A10; CIDEA; PPARG; ADIPOQ	0.000332	0.00243
Vitamin D Receptor Pathway	Wikipathways	ID4; ID1; G0S2; KLF4; JUNB; SFRP1; DEFB132; COLEC11; DNER	0.000524	0.00343

## Sheet: S8
Supp Table S8: Biological GO Level 5 terms enriched in post-NACT samples
GO Term	Genes upregulated in pre-NACT samples	p-value	q-value	GO ID
negative regulation of cell proliferation	TNS2; NRK; ATOH8; PTN; FGF2; VIPR2; ADIPOQ; KLF4; JUN; DACH1; PTPRZ1; NELL1; TRIB1; FGF10; APOD; PTH1R; BTG2; ACVR1C; OGN; PPARG; TNMD; ID2; DLEC1; AZGP1; SFRP1; AR; TGFBR3; RERG	6.61e-08	2.03e-05	GO:0008285
regulation of lipid metabolic process	ID2; SIK1; ADIPOQ; SERPINA3; APOD; CIDEA; THRSP; DGAT2; CYR61; ACADL; GPAM; NR1H4; AKR1C3; KLF4; PPARG; PLIN5; FGF2; ACACB	9.05e-08	2.03e-05	GO:0019216
regulation of smooth muscle cell proliferation	TRIB1; VIPR2; ID2; ADIPOQ; APOD; KLF4; JUN; OGN; PPARG; FGF2; NPY5R	1.46e-07	2.18e-05	GO:0048660
fat cell differentiation	MRAP; ID4; ID2; ADIPOQ; KLF4; EGR2; FABP4; LMO3; ADRB3; FGF10; SFRP1; PID1; ADIRF; PPARG	6.16e-07	6.9e-05	GO:0045444
negative regulation of lipid metabolic process	SIK1; APOD; CIDEA; PLIN5; ACADL; NR1H4; AKR1C3; DGAT2; ACACB	2.23e-06	0.000183	GO:0045833
positive regulation of cell differentiation	CSF3; CUX2; CYR61; GHR; ADIRF; ATOH8; PTN; FGF2; IL20; ADIPOQ; FOS; MYOC; LMO3; JUN; JUNB; NDNF; PTPRZ1; NELL1; TRIB1; ID4; CLDN5; BOC; PPARG; CALCA; ID2; EGR3; NEGR1; SFRP1; AR	2.46e-06	0.000183	GO:0045597
striated muscle tissue development	ATF3; EGR2; SIK1; BTG2; EGR1; FOS; SORBS2; FOXP2; MYH11; ID2; C16ORF89; DNER; HLF; FGF2; TGFBR3; TCF21	4.22e-06	0.00027	GO:0014706
cellular response to fatty acid	PID1; SFRP1; AKR1C2; AKR1C3; DGAT2; PPARG; NR1H4	9.77e-06	0.000547	GO:0071398
cellular response to jasmonic acid stimulus	AKR1C1; AKR1C2; AKR1C3	2.05e-05	0.00102	GO:0071395
positive regulation of cell proliferation	CSF3; ID4; FOXP2; CYR61; PTN; FGF17; FGF2; NPY5R; EGR1; KLB; JUN; GPAM; PTPRZ1; FGF10; GLI1; PTH1R; AKR1C2; AKR1C3; ATF3; ID1; ID2; PID1; EGR3; MAB21L1; OSR2; SFRP1; AR	2.45e-05	0.0011	GO:0008284
negative regulation of cellular component movement	TRIB1; SEMA3G; ADIPOQ; RHOB; APOD; KLF4; CYGB; ACVR1C; SFRP1; DACH1; PTN; FGF2; TGFBR3	4.12e-05	0.00152	GO:0051271
epithelial cell differentiation	CLDN5; ID1; FGF10; IL20; ADIPOQ; GLI1; APOLD1; KLF4; KLF15; ATOH8; JUN; ID2; AKR1C1; AKR1C2; AKR1C3; PTN; PPARG; FGF2; TNMD; TCF21	4.22e-05	0.00152	GO:0030855
regulation of epithelial cell proliferation	ID1; FGF10; GLI1; EGR3; FOXP2; JUN; OSR2; SFRP1; ATOH8; PTN; ANGPT1; FGF2; TGFBR3; TNMD	4.41e-05	0.00152	GO:0050678
skeletal muscle organ development	ATF3; EGR2; EGR1; FOS; FOXP2; C16ORF89; DNER; HLF; BTG2; TCF21	6.07e-05	0.00183	GO:0060538
glial cell differentiation	ID4; FGF10; PTPRZ1; KLF15; EGR2; MYOC; ID2; PPARG; FGF2; DNER	6.49e-05	0.00183	GO:0010001
regulation of lipid biosynthetic process	SIK1; THRSP; PLIN5; ACADL; GPAM; NR1H4; AKR1C3; DGAT2; CYR61	6.53e-05	0.00183	GO:0046890
regulation of triglyceride metabolic process	DGAT2; GPAM; THRSP; SIK1; PLIN5	7.44e-05	0.00196	GO:0090207
cellular response to growth factor stimulus	CALCA; ID1; FGF10; CLDN5; JUN; CIDEA; EGR1; EGR3; FLRT3; KLB; CYR61; FOS; KLF4; SFRP1; FGF17; PTN; LTBP4; CHRDL1; FGF2; TGFBR3; TNMD	8.74e-05	0.00217	GO:0071363
transmembrane receptor protein serine/threonine kinase signaling pathway	CLDN5; ID1; FGF10; CIDEA; EGR1; FOS; CYR61; JUN; SFRP1; ATOH8; ACVR1C; LTBP4; CHRDL1; TGFBR3	0.00013	0.00305	GO:0007178
lipid homeostasis	GPIHBP1; FABP4; ACADL; AKR1C1; NR1H4; DGAT2; GPAM; PPARG	0.000169	0.00371	GO:0055088
fatty acid oxidation	ADIPOQ; CYGB; PLIN5; ACADL; DGAT2; PPARG; ACACB	0.00019	0.00371	GO:0019395
osteoblast differentiation	ID4; ID1; ID2; GLI1; PTH1R; MYOC; CYR61; JUNB; SFRP1; FGF2; NELL1	0.000191	0.00371	GO:0001649
skeletal muscle cell differentiation	ATF3; EGR2; EGR1; FOS; HLF; BTG2	0.000194	0.00371	GO:0035914
negative regulation of cell communication	GPRASP1; CHRDL1; RGS22; DUSP1; LMO3; NPY5R; ADIPOQ; KLF4; EGR1; GLI1; MYOC; GNAI1; ADRB3; TRIB1; FLRT3; FGF10; ATF3; APOD; PLIN5; ACVR1C; DUSP5; NR1H4; PPARG; PDE8B; CALCA; CIDEA; SFRP1; AR; PID1; TGFBR3; TCF21; TRABD2B	0.000199	0.00371	GO:0010648
regulation of osteoblast differentiation	ID4; ID1; ID2; GLI1; CYR61; SFRP1; FGF2; NELL1	0.000213	0.00381	GO:0045667
acylglycerol biosynthetic process	DGAT2; GPAM; THRSP; SIK1; PLIN5	0.000323	0.00557	GO:0046463
aminoglycoside antibiotic metabolic process	AKR1C1; AKR1C2; AKR1C3	0.000404	0.00652	GO:0030647
cellular response to lipid	TRIB1; CSF3; PID1; KLF4; PLSCR4; GNAI1; NR2F1; SFRP1; AR; AKR1C3; DGAT2; PTN; PPARG; LMO3; NR1H4; TCF21; AKR1C2	0.000419	0.00652	GO:0071396
protein localization to cell surface	MRAP; GPIHBP1; ANGPT1; FGF10; ANK2	0.000422	0.00652	GO:0034394
positive regulation of biosynthetic process	MRAP; CSF3; CYR61; KLF15; CSRNP1; ADIRF; ATOH8; DGAT2; RBMS3; FGF2; VIPR2; PARM1; ADRB3; KLF4; EGR1; GLI1; EBF1; EGR2; JUN; JUNB; GPAM; FGF10; LHCGR; ID4; PTH1R; ATF3; PLIN5; NR1H4; PPARG; CALCA; ID2; RASL11A; PID1; FOS; OSR2; SFRP1; AR; FOSB; TCF21	0.00056	0.00836	GO:0009891
endothelium development	CLDN5; ID1; RHOB; APOLD1; ATOH8; PTN; TNMD	0.000688	0.00994	GO:0003158
regulation of fat cell differentiation	ID4; ID2; ADIPOQ; LMO3; SFRP1; ADIRF; PPARG	0.000738	0.0102	GO:0045598
cellular response to metal ion	TF; ID2; FOSB; FOS; FABP4; JUN; JUNB; AKR1C3	0.000749	0.0102	GO:0071248
epithelial cell migration	CALCA; ID1; FGF10; RHOB; KLF4; EGR3; JUN; ATOH8; ANGPT1; FGF2	0.000787	0.0104	GO:0010631
regulation of carbohydrate biosynthetic process	LEPR; SIK1; ADIPOQ; LHCGR; PTH1R; DGAT2	0.000839	0.0105	GO:0043255
myeloid cell differentiation	TRIB1; CALCA; ID2; IL20; ADIPOQ; EPB42; FOS; JUN; JUNB; CSF3; SFRP1; PPARG; TGFBR3	0.000847	0.0105	GO:0030099
chondroblast differentiation	FGF2; CYR61	0.000893	0.0108	GO:0060591
regulation of fibroblast proliferation	FGF10; JUN; SFRP1; DACH1; PPARG; PTPRZ1	0.000988	0.0116	GO:0048145

## Sheet: S9
Supplemental Table S9: Genes downregulated in pre-NACT resistant samples compared to pre-NACT sensitive samples
Symbol	Fold Change	FDR p-value*	Sensitive samples avg expression	Resistant samples avg expression	Function
CACNA1E	-20	0.0004	835	44	Subunit of a voltage-dependent calcium channel
ENTPD3	-8	0.0134	436	57	Regulates extracellular levels of ATP
EPYC	-12	0.0041	1302	118	Regulates generation of collagen fibrils
FOXA1	-21	0.0089	188	9	Pioneer Txn Factor that opens up compacted chromatin
GYG2	-5	0.0235	862	186	Maintenance of glycogen
LOC401134	-23	0.044	21	1	Unknown
MIR4483	-43	0.0052	21	0	Unknown
PKD1L2	-7	0.0396	255	41	Ion channel regulator
SCGB3A1	-20	0.0013	142	7	Possible growth inhibitory cytokine
ZNF648	-22	0.0201	23	1	Unknown
*Benajamini-Hochberg corrected

## Sheet: S10
Supplemental Table S10: Upregulated genes in post-NACT resistant samples compared to post-NACT sensitive samples
Symbol	Fold Change	FDR p-value*	Sensitive samples avg expression	Resistant samples avg expression	Function
ID3	4.02953	0.0273826	919	3549.2	Transcription factor that lacks a DNA binding domain and negatively regulates transcription by forming heterodimers with other transcription factors and blocking their activity. Implicated in many cellular processes
IER2	4.37827	0.019698	2740	11523.6	Transcription factor affecting development of embryo and neurons, may stimulate metastasis
CYR61	6.26641	0.0029742	7165	43362.2	Secreted protein that interacts with the extracellular matrix to promote cell proliferation, chemotaxis, angiogenesis and cell adhesion
GADD45B	8.54159	0.000342703	921.5	7573.4	Adaptor protein that regulates diverse cellular processes including cell cycle, survival, genomic stability and methylation
DUSP5	11.4393	0.000100922	393.5	4303.8	Dual specific phosphatase present in the nucleus. Inactivates ERK1
*Benajamini-Hochberg corrected

[truncated: 3 more sheets: S11, S12, S13]
